# Supplementary material for: Haptic Exploratory Behavior During Object Discrimination: A Novel Automatic Annotation Method
Source: PLoS One. 2015 Feb 6;10(2):e0117017. doi: 10.1371/journal.pone.0117017 (PMC4319767; doi:10.1371/journal.pone.0117017)
Supplement: S1 Matlab Script — (M) [file pone.0117017.s007.m]

%% start

    clear
    clc
    close all
    set(0,'DefaultFigureWindowStyle','normal');
    set(0, 'DefaultFigurePosition', [201 -795 1280 723])
    beep off
    cd '/Users/janse180/Documents/werk/dropbox werk/Dropbox/experimenten/3D_EPs/automatic annotation' ;
   
        
  % framerates
    info.n_frame_trak        = 300;
    info.n_frame_video       = 60 ;
    info.frame_duration_trak = 1000/info.n_frame_trak ;
           
  % stimulus dimensions
    info.stim_dimensions        = [65 50 120] ;
       
  % sensor placement (check adh van plot!)
    for p = 1
      
        info.sensor.p4.S1 = 'R_thumb'   ;
        info.sensor.p4.S2 = 'table  '   ;
        info.sensor.p4.S3 = 'R_index'   ;
        info.sensor.p4.S4 = 'R_nail '   ;
        info.sensor.p4.S5 = 'L_nail '   ;
        info.sensor.p4.S6 = 'stim   '   ;
        info.sensor.p4.S7 = 'L_thumb'   ;
        info.sensor.p4.S8 = 'L_index'   ;
    end
    
    for p = 2
    
        info.sensor.p5.S1 = 'R_thumb'   ;
        info.sensor.p5.S2 = 'table  '   ;
        info.sensor.p5.S3 = 'R_index'   ;
        info.sensor.p5.S4 = 'R_nail '   ;
        info.sensor.p5.S5 = 'L_thumb'   ;
        info.sensor.p5.S6 = 'stim   '   ;
        info.sensor.p5.S7 = 'L_nail '   ;
        info.sensor.p5.S8 = 'L_index'   ;

    end
       
    for p = 3
        
        info.sensor.p6.S1 = 'R_thumb'   ;
        info.sensor.p6.S2 = 'table  '   ;
        info.sensor.p6.S3 = 'R_index'   ;
        info.sensor.p6.S4 = 'R_nail '   ;
        info.sensor.p6.S5 = 'L_thumb'   ;
        info.sensor.p6.S6 = 'stim   '   ;
        info.sensor.p6.S7 = 'L_nail '   ;
        info.sensor.p6.S8 = 'L_index'   ;    
    
    end
    
    for p = 4
        
        info.sensor.p7.S1 = 'R_thumb'   ;
        info.sensor.p7.S2 = 'table  '   ;
        info.sensor.p7.S3 = 'R_index'   ;
        info.sensor.p7.S4 = 'R_nail '   ;
        info.sensor.p7.S5 = 'L_thumb'   ;
        info.sensor.p7.S6 = 'stim   '   ;
        info.sensor.p7.S7 = 'L_nail '   ;
        info.sensor.p7.S8 = 'L_index'   ;    
    
    end    
  
    for p = 5
        
        info.sensor.p9.S1 = 'R_thumb'   ;
        info.sensor.p9.S2 = 'table  '   ;
        info.sensor.p9.S3 = 'R_index'   ;
        info.sensor.p9.S4 = 'R_nail '   ;
        info.sensor.p9.S5 = 'L_thumb'   ;
        info.sensor.p9.S6 = 'stim   '   ;
        info.sensor.p9.S7 = 'L_nail '   ;
        info.sensor.p9.S8 = 'L_index'   ;    
    
    end    
    
    for i = 1:8

        info.markers.p4(i,:) = eval(sprintf('info.sensor.p4.S%g;',i)) ;
        info.markers.p5(i,:) = eval(sprintf('info.sensor.p5.S%g;',i)) ;
        info.markers.p6(i,:) = eval(sprintf('info.sensor.p6.S%g;',i)) ;
        info.markers.p7(i,:) = eval(sprintf('info.sensor.p6.S%g;',i)) ;
        info.markers.p9(i,:) = eval(sprintf('info.sensor.p6.S%g;',i)) ;
        
    end
    
  % trial list rank 1 and rank 2
    load triallijst
    for i = [4 5 6 7 9]
       
        A = eval(sprintf('triallijst.p_%g;',i));
        B = str2num(A(:,10)) ; %#ok<ST2NM>
        C = find(B == 9) ;
        D = find(B <  9) ;
        eval(sprintf('info.trials_rank_2.p_%g = C;', i ));
        eval(sprintf('info.trials_rank_1.p_%g = D;', i ));
        
    end
           
  % possible EPs
    info.EP.EP_1 = 'Pressure'    ;
    info.EP.EP_2 = 'Lateral'     ;
    info.EP.EP_3 = 'Holding'     ;
    info.EP.EP_4 = 'Enclosure'   ;
    
  % annotation names 7 EPs
    info.EPs        = [ 'LM_L';'LM_R';'PR_L';'PR_R';'UH_L';'UH_R';'EN_B' ] ;
    
  % actor list
    info.actors     = ['p_4' ; 'p_5' ; 'p_6' ; 'p_7' ; 'p_9'] ;
    
  % load data struct
    eval(sprintf('A = exist(''%s/%s'');',pwd,'ser_data.mat'))
    if A == 2

        load ser_data.mat ;
        data = hlp_deserialize(ser_data) ;

    end
        
    clearvars -except info data
  
%% import and organise raw trakstar data
 
  % go to folder
    cd '/Users/janse180/Documents/werk/dropbox werk/Dropbox/experimenten/3D_EPs/automatic annotation';
    
  % load data % calculate finger thickness
    for i = 5
        
        actor = info.actors(i,:) ;
        
        cd (['pp' actor(3) '/trakstar']) ;        
        eval(sprintf('fid = fopen(''pp%s.txt'', ''r'');',actor(3)));
        A = textscan(fid, '%s %s %s', 'delimiter', '/n', 'whitespace', '');
        B = A{1,1};
        D = strfind(B, 'trial');
        Trial_start        = find(~cellfun('isempty', D));
        Trial_start(end+1) = size(B,1); %#ok<*SAGROW>
        
        for j = 1:size(Trial_start,1)-1

            start  = Trial_start(j)+1;
            lengte = Trial_start(j+1) - Trial_start(j) - 2;

            for k = 0:lengte

                eval(sprintf(' data.p%s.t%g.trak.ruw(k+1,:) = str2num(B{start+k,1});',actor(3),j));

            end

            % extract trial titel
            eval(sprintf(' data.p%s.t%g.titel = B{Trial_start(j)};',actor(3),j));

        end

    % bepaal vingerdikte (check calibratie volgorde!!)
        clearvars -except data info actor
        eval(sprintf('fid = fopen(''pp%s-cal.txt'', ''r'');',actor(3)));
        A = textscan(fid, '%s %s %s', 'delimiter', '/n', 'whitespace', '');
        B = A{1,1};
        D = strfind(B, 'kalibratie');
        Trial_start        = find(~cellfun('isempty', D));
        Trial_start(end+1) = size(B,1); 

        for j = 1:size(Trial_start,1)-1

            start  = Trial_start(j)+1;
            lengte = Trial_start(j+1) - Trial_start(j) - 2;

            for k = 0:lengte

                eval(sprintf(' dikte.t%g(k+1,:) = str2num(B{start+k,1});',j));

            end

        end
    
        eval(sprintf('l_thumb_z = (strmatch(''L_thumb'',info.markers.p%s) * 6 -3) ;', actor(3) ));
        eval(sprintf('r_thumb_z = (strmatch(''R_thumb'',info.markers.p%s) * 6 -3) ;', actor(3) ));
        eval(sprintf('l_nail_z  = (strmatch(''L_nail'' ,info.markers.p%s) * 6 -3) ;', actor(3) ));
        eval(sprintf('r_nail_z  = (strmatch(''R_nail'' ,info.markers.p%s) * 6 -3) ;', actor(3) ));
        eval(sprintf('table_z   = (strmatch(''table''  ,info.markers.p%s) * 6 -3) ;', actor(3) ));
        
        eval(sprintf('data.p%s.dikte.duim_L  = abs (mean(dikte.t1(:,l_thumb_z)) - mean(dikte.t1(:,table_z)));',actor(3))) ;
        eval(sprintf('data.p%s.dikte.index_L = abs (mean(dikte.t2(:,l_nail_z))  - mean(dikte.t2(:,table_z)));',actor(3))) ;
        eval(sprintf('data.p%s.dikte.duim_R  = abs (mean(dikte.t3(:,r_thumb_z)) - mean(dikte.t3(:,table_z)));',actor(3))) ;        
        eval(sprintf('data.p%s.dikte.index_R = abs (mean(dikte.t4(:,r_nail_z))  - mean(dikte.t4(:,table_z)));',actor(3))) ;
        
    end
    
  % save data struct
    cd '/Users/janse180/Documents/werk/dropbox werk/Dropbox/experimenten/3D_EPs/automatic annotation/' ;
    ser_data = hlp_serialize(data);
    save ser_data ser_data

    clearvars -except data info 

%% transform data 

    clearvars -except data info ;
    close all
    clc;

  % filter, cut and plot  
    for i = 5

        actor = info.actors(i,:) ;

        eval(sprintf('F1 = figure(''name'',''pp%s start-stop'',''numbertitle'',''off'',''visible'',''off''); ', actor(3))) ;
        [f_b,f_a]  = butter(2,.06);
        
        for j = 1:24 ;

            trial = j ;

            eval(sprintf('trial_naam = data.p%s.t%g.titel(end-3:end)    ;',actor(3),trial) );  
            
          % filter raw data
            for k = 1:8

                eval(sprintf('ruw.M%g      = data.p%s.t%g.trak.ruw(50:end,(k*6)-5:k*6);',k,actor(3),trial));   

            end        
            
            n_frames   = size(ruw.M1,1) ;

            for k = 1:8

               eval(sprintf( 'AA       = ruw.M%g(:,1:6) - repmat(ruw.M%g(1,1:6),n_frames,1);',k,k)); 
               BB = filter(f_b, f_a, AA);  %#ok<*NASGU>
               eval(sprintf( 'filt.M%g =        BB      + repmat(ruw.M%g(1,1:6),n_frames,1);',k,k));  
               eval(sprintf( 'filt.M%g(:,4:6)  = ruw.M%g(:,4:6) ;',k,k));
               clear AA BB

            end     

            rank = strfind(trial_naam, '9')  - 2 ;
            double_stim = numel(strfind(trial_naam, '2')) ;

          % cut filtered data 
            eval(sprintf('B = strmatch(''stim''  ,info.markers.p%s) ;',actor(3) ));
            eval(sprintf('C = strmatch(''L_nail'',info.markers.p%s) ;',actor(3) ));
            
            stim            = eval(sprintf('filt.M%g;', B) );
            L_nail          = eval(sprintf('filt.M%g;', C) );

            L_move          = abs (L_nail(:,3) - L_nail(1,3)) ;
            L_move_flip     = flipdim(L_move,1) ; 
            stim_move       = abs (stim  (:,3) - stim  (1,3)) ;
            stim_move_flip  = flipdim(stim_move,1) ; 

            if rank == 1              

                start =  find (L_move > 10, 1) - 2 ;
                eind  = (find (L_move(start:end) < 5, 1) + start - 1) + 2;

            else

                A     = find (L_move_flip > 10, 1) ;
                eind  = n_frames - A + 2 ;
                B     = find (L_move_flip(A+100 : end) < 5, 1) + 100 ;
                start = eind - B + 2 ;

            end 

          % ckeck cutting points
            figure(F1)
            hold off
            plot(L_move,'linewidth',4) ;
            hold on 
            plot(stim_move,'.r','linewidth',2) ;
            plot([start start],[0 200],'g','linewidth',2) ;
            plot([eind eind],[0 200],'g','linewidth',2) ;
            eval(sprintf('title(''rank = %g'',''FontSize'',20);',rank ));

            D = ginput(1) ;

            if D(1) < 500

            else

                start     = round(D(1))       ;
                plot([start start],[0 200],'m','linewidth',2) ;
                E = ginput(1)  ;
                eind  = round(E(1))  ;
                plot([eind eind],[0 200],'m','linewidth',2) ;
                pause(1)

            end

          % increase time margin around stimulus lift
            %start = start - 100 ;
            %eind  = eind  + 100 ;
            
            for k = 1:8

               eval(sprintf( 'data.p%s.t%g.trak.cut.M%g  = filt.M%g(start:eind,:);',actor(3),trial,k,k));          

            end          

            clearvars -except data info f_* actor F1

        end
      
        clearvars -except data info 
        close all
        clc
        
    end

  % rotate data and plot starting positions
    for i = 5

        actor = info.actors(i,:) ;

        eval(sprintf('F2 = figure(''name'',''pp%s markers'',''Color'',''w'',''numbertitle'',''off'',''visible'',''off''); ', actor(3))) ;        
            
        for j = 1:24
        
            trial = j ;
            
            eval(sprintf('trial_naam = data.p%s.t%g.titel(end-3:end)    ;',actor(3),trial) );  
            eval(sprintf('n_frames   = size(data.p%s.t%g.trak.cut.M1,1)    ;',actor(3),trial) );  

          % stimulus dimensions 
            stim_breedte = info.stim_dimensions(1)  ;
            stim_diepte  = info.stim_dimensions(2)  ;
            stim_hoogte  = info.stim_dimensions(3)  ;

            V1(1:n_frames,1:3) = 0; V2(1:n_frames,1:3) = 0; V3(1:n_frames,1:3) = 0; V4(1:n_frames,1:3) = 0 ;  
            V5(1:n_frames,1:3) = 0; V6(1:n_frames,1:3) = 0; V7(1:n_frames,1:3) = 0; V8(1:n_frames,1:3) = 0 ;  
               
            eval(sprintf('stim_marker = strmatch(''stim'',info.markers.p%s) ;',actor(3)));
          
          % initial orientation stimulus marker
            A = eval(sprintf('data.p%s.t%g.trak.cut.M%g(1,4) ;',actor(3),trial,stim_marker)) ;
            E = eval(sprintf('data.p%s.t%g.trak.cut.M%g(1,5) ;',actor(3),trial,stim_marker)) ;
            R = eval(sprintf('data.p%s.t%g.trak.cut.M%g(1,6) ;',actor(3),trial,stim_marker)) ;
            
            rotation_matrix = [  cosd(A)*cosd(E)    -cosd(R)*sind(A)+cosd(A)*sind(E)*sind(R)    cosd(A)*cosd(R)*sind(E)+sind(A)*sind(R)          
                                 cosd(E)*sind(A)     cosd(A)*cosd(R)+sind(A)*sind(E)*sind(R)    cosd(R)*sind(A)*sind(E)-cosd(A)*sind(R)  
                                -sind(E)             cosd(E)*sind(R)                            cosd(E)*cosd(R)                         ];
         
          % corner positions first frame
            for k = 1                
                            
                V1(k,:) = ( eval(sprintf('data.p%s.t%g.trak.cut.M%g(k,1:3)'';',actor(3),trial,stim_marker))...  
                        + ( rotation_matrix * [-.5*stim_hoogte  +.5*stim_diepte    -.5*stim_breedte     ]' ))' ;  
                V2(k,:) = ( eval(sprintf('data.p%s.t%g.trak.cut.M%g(k,1:3)'';',actor(3),trial,stim_marker))...  
                        + ( rotation_matrix * [-.5*stim_hoogte  +.5*stim_diepte    +.5*stim_breedte     ]' ))' ;  
                V3(k,:) = ( eval(sprintf('data.p%s.t%g.trak.cut.M%g(k,1:3)'';',actor(3),trial,stim_marker))...  
                        + ( rotation_matrix * [-.5*stim_hoogte  -.5*stim_diepte    +.5*stim_breedte     ]' ))' ;  
                V4(k,:) = ( eval(sprintf('data.p%s.t%g.trak.cut.M%g(k,1:3)'';',actor(3),trial,stim_marker))...  
                        + ( rotation_matrix * [-.5*stim_hoogte  -.5*stim_diepte    -.5*stim_breedte     ]' ))' ;  
                V5(k,:) = ( eval(sprintf('data.p%s.t%g.trak.cut.M%g(k,1:3)'';',actor(3),trial,stim_marker))...  
                        + ( rotation_matrix * [+.5*stim_hoogte  +.5*stim_diepte    -.5*stim_breedte     ]' ))' ;  
                V6(k,:) = ( eval(sprintf('data.p%s.t%g.trak.cut.M%g(k,1:3)'';',actor(3),trial,stim_marker))...  
                        + ( rotation_matrix * [+.5*stim_hoogte  +.5*stim_diepte    +.5*stim_breedte     ]' ))' ;  
                V7(k,:) = ( eval(sprintf('data.p%s.t%g.trak.cut.M%g(k,1:3)'';',actor(3),trial,stim_marker))...  
                        + ( rotation_matrix * [+.5*stim_hoogte  -.5*stim_diepte    +.5*stim_breedte     ]' ))' ;  
                V8(k,:) = ( eval(sprintf('data.p%s.t%g.trak.cut.M%g(k,1:3)'';',actor(3),trial,stim_marker))...  
                        + ( rotation_matrix * [+.5*stim_hoogte  -.5*stim_diepte    -.5*stim_breedte     ]' ))' ;  
              
            end
            
          % initial angular difference stimulus
            angle_diff = atand((V1(1,1) - V2(1,1)) / (V1(1,2) - V2(1,2))) ; 
      
          % turn stimulus upright
            for k = 1:n_frames      

                A = eval(sprintf('data.p%s.t%g.trak.cut.M%g(k,4) ;',actor(3),trial,stim_marker)) ;
                E = eval(sprintf('data.p%s.t%g.trak.cut.M%g(k,5) ;',actor(3),trial,stim_marker)) ;
                R = eval(sprintf('data.p%s.t%g.trak.cut.M%g(k,6) ;',actor(3),trial,stim_marker)) + angle_diff ;
            
                rotation_matrix = [  cosd(A)*cosd(E)    -cosd(R)*sind(A)+cosd(A)*sind(E)*sind(R)    cosd(A)*cosd(R)*sind(E)+sind(A)*sind(R)          
                                     cosd(E)*sind(A)     cosd(A)*cosd(R)+sind(A)*sind(E)*sind(R)    cosd(R)*sind(A)*sind(E)-cosd(A)*sind(R)  
                                    -sind(E)             cosd(E)*sind(R)                            cosd(E)*cosd(R)                      ];

                V1(k,:) = ( eval(sprintf('data.p%s.t%g.trak.cut.M%g(k,1:3)'';',actor(3),trial,stim_marker))...  
                        + ( rotation_matrix * [-.5*stim_hoogte  +.5*stim_diepte    -.5*stim_breedte     ]' ))' ;  
                V2(k,:) = ( eval(sprintf('data.p%s.t%g.trak.cut.M%g(k,1:3)'';',actor(3),trial,stim_marker))...  
                        + ( rotation_matrix * [-.5*stim_hoogte  +.5*stim_diepte    +.5*stim_breedte     ]' ))' ;  
                V3(k,:) = ( eval(sprintf('data.p%s.t%g.trak.cut.M%g(k,1:3)'';',actor(3),trial,stim_marker))...  
                        + ( rotation_matrix * [-.5*stim_hoogte  -.5*stim_diepte    +.5*stim_breedte     ]' ))' ;  
                V4(k,:) = ( eval(sprintf('data.p%s.t%g.trak.cut.M%g(k,1:3)'';',actor(3),trial,stim_marker))...  
                        + ( rotation_matrix * [-.5*stim_hoogte  -.5*stim_diepte    -.5*stim_breedte     ]' ))' ;  
                V5(k,:) = ( eval(sprintf('data.p%s.t%g.trak.cut.M%g(k,1:3)'';',actor(3),trial,stim_marker))...  
                        + ( rotation_matrix * [+.5*stim_hoogte  +.5*stim_diepte    -.5*stim_breedte     ]' ))' ;  
                V6(k,:) = ( eval(sprintf('data.p%s.t%g.trak.cut.M%g(k,1:3)'';',actor(3),trial,stim_marker))...  
                        + ( rotation_matrix * [+.5*stim_hoogte  +.5*stim_diepte    +.5*stim_breedte     ]' ))' ;  
                V7(k,:) = ( eval(sprintf('data.p%s.t%g.trak.cut.M%g(k,1:3)'';',actor(3),trial,stim_marker))...  
                        + ( rotation_matrix * [+.5*stim_hoogte  -.5*stim_diepte    +.5*stim_breedte     ]' ))' ;  
                V8(k,:) = ( eval(sprintf('data.p%s.t%g.trak.cut.M%g(k,1:3)'';',actor(3),trial,stim_marker))...  
                        + ( rotation_matrix * [+.5*stim_hoogte  -.5*stim_diepte    -.5*stim_breedte     ]' ))' ;  
            
            end
        
          % alter axes
            for k = 1:8

               eval(sprintf('VV%g(:,1)     = V%g                      (:,2)      ;',k,k)) ;
               eval(sprintf('VV%g(:,2)     = V%g                      (:,1)      ;',k,k)) ;
               eval(sprintf('VV%g(:,3)     = V%g                      (:,3) * -1 ;',k,k)) ;
               eval(sprintf('MM%g(:,1)     = data.p%s.t%g.trak.cut.M%g(:,2)      ;',k,actor(3),trial,k)) ;
               eval(sprintf('MM%g(:,2)     = data.p%s.t%g.trak.cut.M%g(:,1)      ;',k,actor(3),trial,k)) ;
               eval(sprintf('MM%g(:,3)     = data.p%s.t%g.trak.cut.M%g(:,3) * -1 ;',k,actor(3),trial,k)) ;
               eval(sprintf('MM%g(:,4:6)   = data.p%s.t%g.trak.cut.M%g(:,4:6)    ;',k,actor(3),trial,k)) ;

            end

          % plot new data    
            subplot(6,4,trial) ;
            
            eval(sprintf('L_nail_marker  = strmatch(''L_nail'' ,info.markers.p%s) ;',actor(3) ));
            eval(sprintf('L_index_marker = strmatch(''L_index'',info.markers.p%s) ;',actor(3) ));
            eval(sprintf('L_thumb_marker = strmatch(''L_thumb'',info.markers.p%s) ;',actor(3) ));
            eval(sprintf('R_nail_marker  = strmatch(''R_nail'' ,info.markers.p%s) ;',actor(3) ));
            eval(sprintf('R_index_marker = strmatch(''R_index'',info.markers.p%s) ;',actor(3) ));
            eval(sprintf('R_thumb_marker = strmatch(''R_thumb'',info.markers.p%s) ;',actor(3) ));
            eval(sprintf('L_nail_marker  = strmatch(''L_nail'' ,info.markers.p%s) ;',actor(3) ));
            eval(sprintf('table_marker   = strmatch(''table''  ,info.markers.p%s) ;',actor(3) ));
       
          % left hand  
            hold on
            eval(sprintf( 'plot3(MM%g(1,1) , MM%g(1,2) , MM%g(1,3) ,''bo'',''Markersize'', 5,''MarkerFaceColor'',''b''    );'...
            ,L_nail_marker ,L_nail_marker ,L_nail_marker  ));
            eval(sprintf( 'plot3(MM%g(1,1) , MM%g(1,2) , MM%g(1,3) ,''bo'',''Markersize'', 5,''MarkerFaceColor'',''b''    );'...
            ,L_index_marker,L_index_marker,L_index_marker ));
            eval(sprintf( 'plot3(MM%g(1,1) , MM%g(1,2) , MM%g(1,3) ,''bo'',''Markersize'', 5,''MarkerFaceColor'',''b''    );'...
            ,L_thumb_marker,L_thumb_marker,L_thumb_marker ));

          % right hand 
            eval(sprintf( 'plot3(MM%g(1,1) , MM%g(1,2) , MM%g(1,3) ,''ro'',''Markersize'', 5,''MarkerFaceColor'',''r''    );'...
            ,R_nail_marker ,R_nail_marker ,R_nail_marker  ));
            eval(sprintf( 'plot3(MM%g(1,1) , MM%g(1,2) , MM%g(1,3) ,''ro'',''Markersize'', 5,''MarkerFaceColor'',''r''    );'...
            ,R_index_marker,R_index_marker,R_index_marker ));
            eval(sprintf( 'plot3(MM%g(1,1) , MM%g(1,2) , MM%g(1,3) ,''ro'',''Markersize'', 5,''MarkerFaceColor'',''r''    );'...
            ,R_thumb_marker,R_thumb_marker,R_thumb_marker ));
        
          % stimulus
            eval(sprintf( 'plot3(MM%g(1,1) , MM%g(1,2) , MM%g(1,3) ,''go'',''Markersize'', 5,''MarkerFaceColor'',''g''    );'...
            ,stim_marker,stim_marker,stim_marker ));      
                  
            for k = 1:8
                if k == 1

                    eval(sprintf( 'plot3(VV%g(1,1) , VV%g(1,2) , VV%g(1,3) , ''mo'');',k,k,k)); 
                else

                    eval(sprintf( 'plot3(VV%g(1,1) , VV%g(1,2) , VV%g(1,3) , ''go'');',k,k,k)); 

                end          
            end
            
            for k = 1:8

               eval(sprintf( 'plots.VV%gx = VV%g(1,1);',k,k)); 
               eval(sprintf( 'plots.VV%gy = VV%g(1,2);',k,k)); 
               eval(sprintf( 'plots.VV%gz = VV%g(1,3);',k,k)); 

            end   
            
            stim_x = [  plots.VV1x;plots.VV2x;plots.VV3x;plots.VV4x;plots.VV1x;plots.VV5x;plots.VV6x;plots.VV2x;
                        plots.VV3x;plots.VV7x;plots.VV6x;plots.VV5x;plots.VV8x;plots.VV7x;plots.VV3x;plots.VV4x;plots.VV8x] ;
            stim_y = [  plots.VV1y;plots.VV2y;plots.VV3y;plots.VV4y;plots.VV1y;plots.VV5y;plots.VV6y;plots.VV2y;
                        plots.VV3y;plots.VV7y;plots.VV6y;plots.VV5y;plots.VV8y;plots.VV7y;plots.VV3y;plots.VV4y;plots.VV8y] ;
            stim_z = [  plots.VV1z;plots.VV2z;plots.VV3z;plots.VV4z;plots.VV1z;plots.VV5z;plots.VV6z;plots.VV2z;
                        plots.VV3z;plots.VV7z;plots.VV6z;plots.VV5z;plots.VV8z;plots.VV7z;plots.VV3z;plots.VV4z;plots.VV8z] ;

            plot3( stim_x, stim_y, stim_z, 'g');
            xlim([-300 300]) ;
            ylim([ 300 500]) ;
            axis off
            
             eval(sprintf( 'markers = info.markers.p%s;',actor(3) ));
            
          % save data in struct
            for k = 1:8
                
                eval(sprintf( 'data.p%s.t%g.trak.transformed.%s = MM%g;', actor(3),trial,markers(k,:),k ));
                eval(sprintf( 'data.p%s.t%g.trak.transformed.V%g = VV%g;', actor(3),trial,k,k ));
                
            end
            
            clearvars -except data info F2 actor
            
        end
        
        h=gcf;
        set(h,'PaperOrientation','landscape');
        set(h,'PaperUnits','normalized');
        set(h,'PaperPosition', [0 0 1 1]);
        cd '/Users/janse180/Documents/werk/dropbox werk/Dropbox/experimenten/3D_EPs/automatic annotation' ;
        eval(sprintf('cd pp%s/figures;',actor(3)))
        export_fig(h, [actor '.pdf']) ;
        open ([actor '.pdf']) ;
        
    end
    
  % save data 
    cd '/Users/janse180/Documents/werk/dropbox werk/Dropbox/experimenten/3D_EPs/automatic annotation/' ;
    ser_data = hlp_serialize(data);
    save ser_data ser_data

    clearvars -except data info 
    
%% compute variables 

    clearvars -except data info ;
    close all
    clc;

  % variables
    for i = 5
        
        actor = info.actors(i,:) ;
    
        for j = 13:24 ;
            
            trial = j ;

          % preparation
            for k = 1 ;
                
              % get data
                eval(sprintf( 'markers = data.p%s.t%g.trak.transformed;',actor(3),trial)); 
                n_frames = size(markers.V1,1);

              % bepaal punten tussen duim en wijsvinger
                for l = 1:3

                    markers.V_midpoint_L_index_nail_thumb  (:,l) = .5 * (markers.L_nail  (:,l) + markers.L_thumb(:,l)) ;
                    markers.V_midpoint_L_index_thumb (:,l) = .5 * (markers.L_index (:,l) + markers.L_thumb(:,l)) ;

                    markers.V_midpoint_R_index_nail_thumb  (:,l) = .5 * (markers.R_nail  (:,l) + markers.R_thumb(:,l)) ;
                    markers.V_midpoint_R_index_thumb (:,l) = .5 * (markers.R_index (:,l) + markers.R_thumb(:,l)) ;

                end

              % definieer filter    
                [f_b,f_a]  = butter(2,.06);

            end

          % variables
            for k = 1

              % distance between fingernails (mm)
                for l = 1

                    V.distance_finger_nails_L  = diag(ipdm( markers.L_nail(:,1:3), markers.L_thumb(:,1:3) )); 
                    V.distance_finger_nails_R  = diag(ipdm( markers.R_nail(:,1:3), markers.R_thumb(:,1:3) ));

                end

              % speed and acceleration all markers (m/s)
                for l = 1

                    V.speed_L_index_nail = diag(ipdm( markers.L_nail   (:,1:3) )  ,1) / (info.frame_duration_trak) ;
                    V.accel_L_index_nail = abs(diff(V.speed_L_index_nail)) ;
                    V.speed_L_index      = diag(ipdm( markers.L_index  (:,1:3) )  ,1) / (info.frame_duration_trak) ;
                    V.accel_L_index      = abs(diff(V.speed_L_index)) ;
                    V.speed_L_thumb      = diag(ipdm( markers.L_thumb  (:,1:3) )  ,1) / (info.frame_duration_trak) ;
                    V.accel_L_thumb      = abs(diff(V.speed_L_thumb)) ;

                    V.speed_R_index_nail = diag(ipdm( markers.R_nail   (:,1:3) )  ,1) / (info.frame_duration_trak) ;
                    V.accel_R_index_nail = abs(diff(V.speed_R_index_nail)) ;
                    V.speed_R_index      = diag(ipdm( markers.R_index  (:,1:3) )  ,1) / (info.frame_duration_trak) ;
                    V.accel_R_index      = abs(diff(V.speed_R_index)) ;
                    V.speed_R_thumb      = diag(ipdm( markers.R_thumb  (:,1:3) )  ,1) / (info.frame_duration_trak) ;
                    V.accel_R_thumb      = abs(diff(V.speed_R_thumb)) ;

                    V.speed_stim         = diag(ipdm( markers.stim (:,1:3) )  ,1) / (info.frame_duration_trak) ;
                    V.accel_stim         = abs(diff(V.speed_stim)) ;

                end

              % stimulus elevation (mm) and elevation_speed (m/s)
                for l = 1

                    V.elevation_stimulus       = markers.stim(:,3) ;
                    V.elevation_speed_stimulus = diff (V.elevation_stimulus (:,1)) / (info.frame_duration_trak) ;
                    AA                         = abs(diff (V.elevation_stimulus)) ;

                    V.obj_move(1)        = find(AA(:,1)>0.1,1) ;
                    V.obj_move(2)        = ( size(AA,1) - find( flipud(AA(:,1)) >0.1,1) ) + 2 ;

                    clear AA

                end

              % relative motion fingernails and stimulus kern (m/s)
                for l = 1

                    dist_L_index_nail_stim  = diag(ipdm( markers.L_nail (:,1:3) , markers.stim(:,1:3) )) ;
                    dist_L_thumb_stim       = diag(ipdm( markers.L_thumb(:,1:3) , markers.stim(:,1:3) )) ;

                    dist_R_index_nail_stim  = diag(ipdm( markers.R_nail (:,1:3) , markers.stim(:,1:3) )) ;
                    dist_R_thumb_stim       = diag(ipdm( markers.R_thumb(:,1:3) , markers.stim(:,1:3) )) ;

                    V.rel_speed_L_index_nail_stim = abs(diff( dist_L_index_nail_stim )) / (info.frame_duration_trak);
                    V.rel_speed_L_thumb_stim      = abs(diff( dist_L_thumb_stim ))      / (info.frame_duration_trak);

                    V.rel_speed_R_index_nail_stim = abs(diff( dist_R_index_nail_stim )) / (info.frame_duration_trak);
                    V.rel_speed_R_thumb_stim      = abs(diff( dist_R_thumb_stim ))      / (info.frame_duration_trak);

                    clear dist*

                end

              % index finger angle (deg)
                for l = 1

                  % prepare matrices
                    L_nail  (1:n_frames,1:3) = 0 ;
                    L_index (1:n_frames,1:3) = 0 ;
                    R_nail  (1:n_frames,1:3) = 0 ;
                    R_index (1:n_frames,1:3) = 0 ;

                  % transform to xyz vectors 
                    for m = 1

                        r  = 1 ;

                        a1 = deg2rad(markers.L_nail (:,4)) ;
                        e1 = deg2rad(markers.L_nail (:,5)) ; 

                        [ L_nail(:,1),...
                          L_nail(:,2),...
                          L_nail(:,3)]  = sph2cart(a1,e1,r) ;

                        a2 = deg2rad(markers.L_index(:,4)) ;
                        e2 = deg2rad(markers.L_index(:,5)) ; 

                        [ L_index(:,1),...
                          L_index(:,2),...
                          L_index(:,3)] = sph2cart(a2,e2,r) ;


                        a3 = deg2rad(markers.R_nail (:,4)) ;
                        e3 = deg2rad(markers.R_nail (:,5)) ; 

                        [ R_nail(:,1),...
                          R_nail(:,2),...
                          R_nail(:,3)]  = sph2cart(a3,e3,r) ;

                        a4 = deg2rad(markers.R_index(:,4)) ;
                        e4 = deg2rad(markers.R_index(:,5)) ; 

                        [ R_index(:,1),...
                          R_index(:,2),...
                          R_index(:,3)] = sph2cart(a4,e4,r) ;

                    end

                  % calculate angle between vectors
                    V_angle_L_index (1:n_frames,1) = zeros ;
                    V_angle_R_index (1:n_frames,1) = zeros ; 
                    V.angle_L_index (1:n_frames,1) = zeros ;
                    V.angle_R_index (1:n_frames,1) = zeros ; 

                    for m = 1 : n_frames

                        V_angle_L_index (m,1) = rad2deg( atan2(norm(cross(L_nail(m,:),L_index(m,:))),dot(L_nail(m,:),L_index(m,:))));
                        V_angle_R_index (m,1) = rad2deg( atan2(norm(cross(R_nail(m,:),R_index(m,:))),dot(R_nail(m,:),R_index(m,:))));

                    end 

                  % filter angles (originele orientation was unfilterd)
                    AA  = V_angle_L_index - repmat(V_angle_L_index(1,:),n_frames,1);
                    BB = filter(f_b, f_a, AA);  %#ok<*NASGU>
                    V.angle_L_index(1:end-9,1)   =  BB(10:end) + repmat(V_angle_L_index(1,1),n_frames-9,1) ;  
                    V.angle_L_index(end-9:end,1) = V_angle_L_index(end-9:end,1) ;

                    AA  = V_angle_R_index - repmat(V_angle_R_index(1,:),n_frames,1);
                    BB = filter(f_b, f_a, AA);  %#ok<*NASGU>
                    V.angle_R_index(1:end-9,1)   =  BB(10:end) + repmat(V_angle_R_index(1,1),n_frames-9,1) ;  
                    V.angle_R_index(end-9:end,1) = V_angle_R_index(end-9:end,1) ;
                    
                    clear AA BB L_* R_* V_* a1 a2 a3 a4 e* r f* ;

                end

              % V_mid markers within stimulus? (binary)
                for l = 1

                    V.mid_L_index_nail_within_stim  (1:n_frames,1) = ones ;
                    V.mid_L_index_within_stim       (1:n_frames,1) = ones ;
                    V.mid_R_index_nail_within_stim  (1:n_frames,1) = ones ;
                    V.mid_R_index_within_stim       (1:n_frames,1) = ones ;                

                    for m = 1 : n_frames

                        stim_x = [  markers.V1(m,1); markers.V2(m,1); markers.V3(m,1); markers.V4(m,1); markers.V5(m,1); markers.V6(m,1); markers.V7(m,1); markers.V8(m,1) ];
                        stim_y = [  markers.V1(m,2); markers.V2(m,2); markers.V3(m,2); markers.V4(m,2); markers.V5(m,2); markers.V6(m,2); markers.V7(m,2); markers.V8(m,2) ];
                        stim_z = [  markers.V1(m,3); markers.V2(m,3); markers.V3(m,3); markers.V4(m,3); markers.V5(m,3); markers.V6(m,3); markers.V7(m,3); markers.V8(m,3) ];
                        [~, volume_zonder]  = convhulln([stim_x stim_y stim_z]) ;

                      % L_index_nail
                        stim_x(9,1) = markers.V_midpoint_L_index_nail_thumb (m,1);
                        stim_y(9,1) = markers.V_midpoint_L_index_nail_thumb (m,2);
                        stim_z(9,1) = markers.V_midpoint_L_index_nail_thumb (m,3);
                        [~, volume_met]     = convhulln([stim_x stim_y stim_z]) ;
                        V.mid_L_index_nail_within_stim (m,1)   = volume_met / volume_zonder ;  

                      % L_index
                        stim_x(9,1) = markers.V_midpoint_L_index_thumb (m,1);
                        stim_y(9,1) = markers.V_midpoint_L_index_thumb (m,2);
                        stim_z(9,1) = markers.V_midpoint_L_index_thumb (m,3);
                        [~, volume_met]     = convhulln([stim_x stim_y stim_z]) ;
                        V.mid_L_index_within_stim      (m,1)   = volume_met / volume_zonder ;    

                      % R_index_nail
                        stim_x(9,1) = markers.V_midpoint_R_index_nail_thumb (m,1);
                        stim_y(9,1) = markers.V_midpoint_R_index_nail_thumb (m,2);
                        stim_z(9,1) = markers.V_midpoint_R_index_nail_thumb (m,3);
                        [~, volume_met]     = convhulln([stim_x stim_y stim_z]) ;
                        V.mid_R_index_nail_within_stim (m,1)   = volume_met / volume_zonder ; 

                      % R_index
                        stim_x(9,1) = markers.V_midpoint_R_index_thumb (m,1);
                        stim_y(9,1) = markers.V_midpoint_R_index_thumb (m,2);
                        stim_z(9,1) = markers.V_midpoint_R_index_thumb (m,3);
                        [~, volume_met]     = convhulln([stim_x stim_y stim_z]) ;
                        V.mid_R_index_within_stim      (m,1)   = volume_met / volume_zonder ;                            

                    end
                    
                    V.mid_L_index_nail_within_stim ( V.mid_L_index_nail_within_stim (:,1) > 1,1) = 0 ;
                    V.mid_L_index_within_stim      ( V.mid_L_index_within_stim      (:,1) > 1,1) = 0 ;
                    V.mid_R_index_nail_within_stim ( V.mid_R_index_nail_within_stim (:,1) > 1,1) = 0 ;
                    V.mid_R_index_within_stim      ( V.mid_R_index_within_stim      (:,1) > 1,1) = 0 ; 

                    clear stim_* volume* ;

                end

              % shortest distance to stimulus surface (mm)
                for l = 1

                    vlakken = [1 2 3 4
                               5 6 7 8 
                               1 2 6 5
                               4 3 7 8
                               4 1 5 8
                               3 2 6 7 ];

                  % virtuele hoek punten
                    for m = 1:8

                        eval(sprintf( 'punt.VV%g = markers.V%g;',m,m));

                    end

                  % vind 45 punten per vlak (9*5)
                    for m = 1:6

                        A = vlakken(m,1) ;
                        B = vlakken(m,2) ;
                        C = vlakken(m,3) ;
                        D = vlakken(m,4) ;

                       for n = 1:3 % diamant en midden punten

                           eval(sprintf( 'punt.VV%g%g(:,n) = .5*(punt.VV%g(:,n) + punt.VV%g(:,n));',A,B,A,B));
                           eval(sprintf( 'punt.VV%g%g(:,n) = .5*(punt.VV%g(:,n) + punt.VV%g(:,n));',B,C,B,C));
                           eval(sprintf( 'punt.VV%g%g(:,n) = .5*(punt.VV%g(:,n) + punt.VV%g(:,n));',C,D,C,D));
                           eval(sprintf( 'punt.VV%g%g(:,n) = .5*(punt.VV%g(:,n) + punt.VV%g(:,n));',D,A,D,A));
                           eval(sprintf( 'punt.VV%g%g(:,n) = .5*(punt.VV%g(:,n) + punt.VV%g(:,n));',A,C,A,C));

                       end

                       for n = 1:3 % rand punten

                           eval(sprintf( 'punt.VV%g%g%g(:,n) = .5*(punt.VV%g(:,n) + punt.VV%g%g(:,n));',A,A,B,A,A,B));
                           eval(sprintf( 'punt.VV%g%g%g(:,n) = .5*(punt.VV%g(:,n) + punt.VV%g%g(:,n));',B,A,B,B,A,B));
                           eval(sprintf( 'punt.VV%g%g%g(:,n) = .5*(punt.VV%g(:,n) + punt.VV%g%g(:,n));',B,B,C,B,B,C));
                           eval(sprintf( 'punt.VV%g%g%g(:,n) = .5*(punt.VV%g(:,n) + punt.VV%g%g(:,n));',C,B,C,C,B,C));
                           eval(sprintf( 'punt.VV%g%g%g(:,n) = .5*(punt.VV%g(:,n) + punt.VV%g%g(:,n));',C,C,D,C,C,D));
                           eval(sprintf( 'punt.VV%g%g%g(:,n) = .5*(punt.VV%g(:,n) + punt.VV%g%g(:,n));',D,C,D,D,C,D));
                           eval(sprintf( 'punt.VV%g%g%g(:,n) = .5*(punt.VV%g(:,n) + punt.VV%g%g(:,n));',D,D,A,D,D,A));
                           eval(sprintf( 'punt.VV%g%g%g(:,n) = .5*(punt.VV%g(:,n) + punt.VV%g%g(:,n));',A,D,A,A,D,A));

                       end

                       for n = 1:3 % spin punten

                           eval(sprintf( 'punt.VV%g%g%g(:,n)   = .5*(punt.VV%g%g(:,n) + punt.VV%g  (:,n));',A,C,A,A,C,A));
                           eval(sprintf( 'punt.VV%g%g%g(:,n)   = .5*(punt.VV%g%g(:,n) + punt.VV%g  (:,n));',A,C,B,A,C,B));
                           eval(sprintf( 'punt.VV%g%g%g(:,n)   = .5*(punt.VV%g%g(:,n) + punt.VV%g  (:,n));',A,C,C,A,C,C));
                           eval(sprintf( 'punt.VV%g%g%g(:,n)   = .5*(punt.VV%g%g(:,n) + punt.VV%g  (:,n));',A,C,D,A,C,D));
                           eval(sprintf( 'punt.VV%g%g%g%g(:,n) = .5*(punt.VV%g%g(:,n) + punt.VV%g%g(:,n));',A,C,A,B,A,C,A,B));
                           eval(sprintf( 'punt.VV%g%g%g%g(:,n) = .5*(punt.VV%g%g(:,n) + punt.VV%g%g(:,n));',A,C,B,C,A,C,B,C));
                           eval(sprintf( 'punt.VV%g%g%g%g(:,n) = .5*(punt.VV%g%g(:,n) + punt.VV%g%g(:,n));',A,C,C,D,A,C,C,D));
                           eval(sprintf( 'punt.VV%g%g%g%g(:,n) = .5*(punt.VV%g%g(:,n) + punt.VV%g%g(:,n));',A,C,D,A,A,C,D,A));

                       end

                       for n = 1:3 % tussenregels

                           eval(sprintf( 'punt.VV%g%g%g%g  (:,n)   = .5*(punt.VV%g(:,n) + punt.VV%g%g%g   (:,n));',A,A,D,A,A,A,D,A));
                           eval(sprintf( 'punt.VV%g%g%g%g%g(:,n)   = .5*(punt.VV%g(:,n) + punt.VV%g%g%g%g (:,n));',A,A,C,A,B,A,A,C,A,B));
                           eval(sprintf( 'punt.VV%g%g%g%g  (:,n)   = .5*(punt.VV%g(:,n) + punt.VV%g%g%g   (:,n));',A,B,B,C,A,B,B,C));
                           eval(sprintf( 'punt.VV%g%g%g%g  (:,n)   = .5*(punt.VV%g(:,n) + punt.VV%g%g%g   (:,n));',B,B,B,C,B,B,B,C));
                           eval(sprintf( 'punt.VV%g%g%g%g%g(:,n)   = .5*(punt.VV%g(:,n) + punt.VV%g%g%g%g (:,n));',B,A,C,A,B,B,A,C,A,B));

                           eval(sprintf( 'punt.VV%g%g%g%g%g(:,n)   = .5*(punt.VV%g%g%g(:,n) + punt.VV%g%g (:,n));',A,D,A,D,A,A,D,A,D,A));
                           eval(sprintf( 'punt.VV%g%g%g%g%g(:,n)   = .5*(punt.VV%g%g%g(:,n) + punt.VV%g%g (:,n));',A,D,A,A,C,A,D,A,A,C));
                           eval(sprintf( 'punt.VV%g%g%g%g%g(:,n)   = .5*(punt.VV%g%g%g(:,n) + punt.VV%g%g (:,n));',A,D,A,B,C,A,D,A,B,C));
                           eval(sprintf( 'punt.VV%g%g%g%g%g(:,n)   = .5*(punt.VV%g%g%g(:,n) + punt.VV%g%g (:,n));',B,B,C,B,C,B,B,C,B,C));
                           eval(sprintf( 'punt.VV%g%g%g%g%g(:,n)   = .5*(punt.VV%g%g%g(:,n) + punt.VV%g%g (:,n));',B,B,C,A,C,B,B,C,A,C));

                           eval(sprintf( 'punt.VV%g%g%g%g  (:,n)   = .5*(punt.VV%g(:,n) + punt.VV%g%g%g   (:,n));',D,D,D,A,D,D,D,A));
                           eval(sprintf( 'punt.VV%g%g%g%g%g(:,n)   = .5*(punt.VV%g(:,n) + punt.VV%g%g%g%g (:,n));',D,A,C,C,D,D,A,C,C,D));
                           eval(sprintf( 'punt.VV%g%g%g%g  (:,n)   = .5*(punt.VV%g(:,n) + punt.VV%g%g%g   (:,n));',D,C,B,C,D,C,B,C));
                           eval(sprintf( 'punt.VV%g%g%g%g  (:,n)   = .5*(punt.VV%g(:,n) + punt.VV%g%g%g   (:,n));',C,C,B,C,C,C,B,C));
                           eval(sprintf( 'punt.VV%g%g%g%g%g(:,n)   = .5*(punt.VV%g(:,n) + punt.VV%g%g%g%g (:,n));',C,A,C,C,D,C,A,C,C,D));

                           eval(sprintf( 'punt.VV%g%g%g%g%g(:,n)   = .5*(punt.VV%g%g%g(:,n) + punt.VV%g%g (:,n));',D,D,A,D,A,D,D,A,D,A));
                           eval(sprintf( 'punt.VV%g%g%g%g%g(:,n)   = .5*(punt.VV%g%g%g(:,n) + punt.VV%g%g (:,n));',D,D,A,A,C,D,D,A,A,C));
                           eval(sprintf( 'punt.VV%g%g%g%g%g(:,n)   = .5*(punt.VV%g%g%g(:,n) + punt.VV%g%g (:,n));',D,D,A,B,C,D,D,A,B,C));
                           eval(sprintf( 'punt.VV%g%g%g%g%g(:,n)   = .5*(punt.VV%g%g%g(:,n) + punt.VV%g%g (:,n));',C,B,C,B,C,C,B,C,B,C));
                           eval(sprintf( 'punt.VV%g%g%g%g%g(:,n)   = .5*(punt.VV%g%g%g(:,n) + punt.VV%g%g (:,n));',C,B,C,A,C,C,B,C,A,C));                       
                       end

                    end

                    clear A B C D 

                  % bereken afstand per punt per frame
                    punten = fieldnames(punt) ;

                    distance_L_index_nail_shell(1:n_frames,1:size(punten,1)) = zeros ;
                    distance_R_index_nail_shell(1:n_frames,1:size(punten,1)) = zeros ;
                    distance_L_thumb_shell     (1:n_frames,1:size(punten,1)) = zeros ;
                    distance_R_thumb_shell     (1:n_frames,1:size(punten,1)) = zeros ;

                    for m = 1: size(punten,1)

                        A = punten(m);
                        naam = A{1}  ;

                        eval(sprintf( 'distance_L_index_nail_shell(:,m) = diag(ipdm(markers.L_nail (:,1:3),punt.%s(:,1:3)));',naam));
                        eval(sprintf( 'distance_R_index_nail_shell(:,m) = diag(ipdm(markers.R_nail (:,1:3),punt.%s(:,1:3)));',naam));

                        eval(sprintf( 'distance_L_thumb_shell     (:,m) = diag(ipdm(markers.L_thumb(:,1:3),punt.%s(:,1:3)));',naam));
                        eval(sprintf( 'distance_R_thumb_shell     (:,m) = diag(ipdm(markers.R_thumb(:,1:3),punt.%s(:,1:3)));',naam));

                    end

                  % minimale afstand tot oppervlak en positie closest point     
                    for m = 1:n_frames

                        [V.short_dist_L_index_nail_stim(m,1), V.short_dist_L_index_nail_stim(m,2)] = min(distance_L_index_nail_shell(m,:)) ;
                        [V.short_dist_L_thumb_stim(m,1)     , V.short_dist_L_thumb_stim(m,2)     ] = min(distance_L_thumb_shell(m,:)) ;
                        [V.short_dist_R_index_nail_stim(m,1), V.short_dist_R_index_nail_stim(m,2)] = min(distance_R_index_nail_shell(m,:)) ;
                        [V.short_dist_R_thumb_stim(m,1)     , V.short_dist_R_thumb_stim(m,2)     ] = min(distance_R_thumb_shell(m,:)) ;

                        naam = punten(V.short_dist_L_index_nail_stim(m,2),:) ;
                        eval(sprintf( 'markers.V_closest_to_L_index_nail (m,:) = punt.%s(m,:);', naam{1}));
                        naam = punten(V.short_dist_L_thumb_stim(m,2),:) ;
                        eval(sprintf( 'markers.V_closest_to_L_thumb      (m,:) = punt.%s(m,:);', naam{1}));

                        naam = punten(V.short_dist_R_index_nail_stim(m,2),:) ;
                        eval(sprintf( 'markers.V_closest_to_R_index_nail (m,:) = punt.%s(m,:);', naam{1}));
                        naam = punten(V.short_dist_R_thumb_stim(m,2),:) ;
                        eval(sprintf( 'markers.V_closest_to_R_thumb      (m,:) = punt.%s(m,:);', naam{1}));

                    end

                  % bereken afstand tot midden van 6 vlakken 
                    for m = 1

                        dist_L_mid_vlak(:,1) = diag(ipdm(markers.L_nail(:,1:3),punt.VV13(:,1:3))); 
                        dist_L_mid_vlak(:,2) = diag(ipdm(markers.L_nail(:,1:3),punt.VV57(:,1:3))); 
                        dist_L_mid_vlak(:,3) = diag(ipdm(markers.L_nail(:,1:3),punt.VV16(:,1:3))); 
                        dist_L_mid_vlak(:,4) = diag(ipdm(markers.L_nail(:,1:3),punt.VV47(:,1:3))); 
                        dist_L_mid_vlak(:,5) = diag(ipdm(markers.L_nail(:,1:3),punt.VV45(:,1:3))); 
                        dist_L_mid_vlak(:,6) = diag(ipdm(markers.L_nail(:,1:3),punt.VV36(:,1:3))); 

                        dist_R_mid_vlak(:,1) = diag(ipdm(markers.R_nail(:,1:3),punt.VV13(:,1:3))); 
                        dist_R_mid_vlak(:,2) = diag(ipdm(markers.R_nail(:,1:3),punt.VV57(:,1:3))); 
                        dist_R_mid_vlak(:,3) = diag(ipdm(markers.R_nail(:,1:3),punt.VV16(:,1:3))); 
                        dist_R_mid_vlak(:,4) = diag(ipdm(markers.R_nail(:,1:3),punt.VV47(:,1:3))); 
                        dist_R_mid_vlak(:,5) = diag(ipdm(markers.R_nail(:,1:3),punt.VV45(:,1:3))); 
                        dist_R_mid_vlak(:,6) = diag(ipdm(markers.R_nail(:,1:3),punt.VV36(:,1:3))); 

                        dist_L_thumb_mid_vlak(:,1) = diag(ipdm(markers.L_thumb(:,1:3),punt.VV13(:,1:3))); 
                        dist_L_thumb_mid_vlak(:,2) = diag(ipdm(markers.L_thumb(:,1:3),punt.VV57(:,1:3))); 
                        dist_L_thumb_mid_vlak(:,3) = diag(ipdm(markers.L_thumb(:,1:3),punt.VV16(:,1:3))); 
                        dist_L_thumb_mid_vlak(:,4) = diag(ipdm(markers.L_thumb(:,1:3),punt.VV47(:,1:3))); 
                        dist_L_thumb_mid_vlak(:,5) = diag(ipdm(markers.L_thumb(:,1:3),punt.VV45(:,1:3))); 
                        dist_L_thumb_mid_vlak(:,6) = diag(ipdm(markers.L_thumb(:,1:3),punt.VV36(:,1:3))); 

                        dist_R_thumb_mid_vlak(:,1) = diag(ipdm(markers.R_thumb(:,1:3),punt.VV13(:,1:3))); 
                        dist_R_thumb_mid_vlak(:,2) = diag(ipdm(markers.R_thumb(:,1:3),punt.VV57(:,1:3))); 
                        dist_R_thumb_mid_vlak(:,3) = diag(ipdm(markers.R_thumb(:,1:3),punt.VV16(:,1:3))); 
                        dist_R_thumb_mid_vlak(:,4) = diag(ipdm(markers.R_thumb(:,1:3),punt.VV47(:,1:3))); 
                        dist_R_thumb_mid_vlak(:,5) = diag(ipdm(markers.R_thumb(:,1:3),punt.VV45(:,1:3))); 
                        dist_R_thumb_mid_vlak(:,6) = diag(ipdm(markers.R_thumb(:,1:3),punt.VV36(:,1:3)));                         

                    end

                  % bepaal afstand tot 6 vlakken (voor, achter, links, rechts, onder, boven)
                    for m = 1

                        init_X = [punt.VV13(1,1) punt.VV57(1,1) punt.VV16(1,1) punt.VV47(1,1) punt.VV45(1,1) punt.VV36(1,1)] ;
                        init_Y = [punt.VV13(1,2) punt.VV57(1,2) punt.VV16(1,2) punt.VV47(1,2) punt.VV45(1,2) punt.VV36(1,2)] ;
                        init_Z = [punt.VV13(1,3) punt.VV57(1,3) punt.VV16(1,3) punt.VV47(1,3) punt.VV45(1,3) punt.VV36(1,3)] ;

                        [~, voor]   = min(init_Y);   % voor (dichtbij emitter)
                        [~, achter] = max(init_Y);   % achter 
                        [~, links]  = min(init_X);   % links
                        [~, rechts] = max(init_X);   % rechts 
                        [~, onder]  = min(init_Z);   % onder
                        [~, boven]  = max(init_Z);   % boven                         

                        V.distance_L_index_nail_mid_vlak(:,1) = dist_L_mid_vlak(:,voor)   ;  % voor
                        V.distance_L_index_nail_mid_vlak(:,2) = dist_L_mid_vlak(:,achter) ;  % achter
                        V.distance_L_index_nail_mid_vlak(:,3) = dist_L_mid_vlak(:,links)  ;  % links
                        V.distance_L_index_nail_mid_vlak(:,4) = dist_L_mid_vlak(:,rechts) ;  % rechts

                        V.distance_R_index_nail_mid_vlak(:,1) = dist_R_mid_vlak(:,voor)    ; % voor
                        V.distance_R_index_nail_mid_vlak(:,2) = dist_R_mid_vlak(:,achter)  ; % achter
                        V.distance_R_index_nail_mid_vlak(:,3) = dist_R_mid_vlak(:,links)   ; % links
                        V.distance_R_index_nail_mid_vlak(:,4) = dist_R_mid_vlak(:,rechts)  ; % rechts

                        V.distance_L_thumb_mid_vlak(:,1) = dist_L_thumb_mid_vlak(:,voor)   ; % voor
                        V.distance_L_thumb_mid_vlak(:,2) = dist_L_thumb_mid_vlak(:,achter) ; % achter
                        V.distance_L_thumb_mid_vlak(:,3) = dist_L_thumb_mid_vlak(:,links)  ; % links
                        V.distance_L_thumb_mid_vlak(:,4) = dist_L_thumb_mid_vlak(:,rechts) ; % rechts

                        V.distance_R_thumb_mid_vlak(:,1) = dist_R_thumb_mid_vlak(:,voor)   ; % voor
                        V.distance_R_thumb_mid_vlak(:,2) = dist_R_thumb_mid_vlak(:,achter) ; % achter
                        V.distance_R_thumb_mid_vlak(:,3) = dist_R_thumb_mid_vlak(:,links)  ; % links
                        V.distance_R_thumb_mid_vlak(:,4) = dist_R_thumb_mid_vlak(:,rechts) ; % rechts

                    end

                    clearvars -except V trial data info actor markers n_frames punt punten vlakken boven onder;

                end    

              % shortest distance to stimulus core axis (mm)
                for l = 1    

                    eval(sprintf( 'verschil = punt.VV%g%g - punt.VV%g%g;',vlakken(boven,1),vlakken(boven,3),vlakken(onder,1),vlakken(onder,3))) ;
                    aantal_punten = 60 ;

                    dx = verschil(:,1) / (aantal_punten - 1) ;
                    dy = verschil(:,2) / (aantal_punten - 1) ;
                    dz = verschil(:,3) / (aantal_punten - 1) ;

                  % position of points on axis
                    for m = 0 : aantal_punten

                        eval(sprintf( 'punt.AA%g = punt.VV%g%g + (m * [dx dy dz] );', m+1,vlakken(onder,1),vlakken(onder,3) )) ;

                    end

                  % afstand tot kern
                    for m = 1 : aantal_punten

                        eval(sprintf( 'afstand_L_thumb_kern(:,m) = diag(ipdm( markers.L_thumb(:,1:3),punt.AA%g ));',m )) ;
                        eval(sprintf( 'afstand_R_thumb_kern(:,m) = diag(ipdm( markers.R_thumb(:,1:3),punt.AA%g ));',m )) ;
                        eval(sprintf( 'afstand_L_index_kern(:,m) = diag(ipdm( markers.L_nail (:,1:3),punt.AA%g ));',m )) ;
                        eval(sprintf( 'afstand_R_index_kern(:,m) = diag(ipdm( markers.R_nail (:,1:3),punt.AA%g ));',m )) ;

                    end

                    [V.distance_L_index_nail_core(:,1) , V.distance_L_index_nail_core(:,2)] = min(afstand_L_index_kern,[],2) ; 
                    [V.distance_L_thumb_core(:,1)      , V.distance_L_thumb_core(:,2)     ] = min(afstand_L_thumb_kern,[],2) ; 

                    [V.distance_R_index_nail_core(:,1) , V.distance_R_index_nail_core(:,2)] = min(afstand_R_index_kern,[],2) ; 
                    [V.distance_R_thumb_core(:,1)      , V.distance_R_thumb_core(:,2)     ] = min(afstand_R_thumb_kern,[],2) ; 

                end

            end

          % save markers en variabelen
            eval(sprintf( 'data.p%s.t%g.variables        = V       ;', actor(3),trial )) ;
            eval(sprintf( 'data.p%s.t%g.trak.transformed = markers ;', actor(3),trial )) ;

          % normalise angle to smallest angle in starting position over all trials     
            if trial == 24

                for l = 1:24

                    start_angle_L(l) =  eval(sprintf( 'data.p%s.t%g.variables.angle_L_index(1);',actor(3),l ));
                    start_angle_R(l) =  eval(sprintf( 'data.p%s.t%g.variables.angle_R_index(1);',actor(3),l ));

                end

                klein_L = min(start_angle_L) ;
                klein_R = min(start_angle_R) ;

                for l = 1:24

                    eval(sprintf( 'data.p%s.t%g.variables.norm_angle_L_index = data.p%s.t%g.variables.angle_L_index - klein_L;',actor(3),l,actor(3),l ));
                    eval(sprintf( 'data.p%s.t%g.variables.norm_angle_R_index = data.p%s.t%g.variables.angle_R_index - klein_R;',actor(3),l,actor(3),l ));

                end

            end

            clearvars -except data info actor;

        end
    
    end
    
  % save data 
    cd '/Users/janse180/Documents/werk/dropbox werk/Dropbox/experimenten/3D_EPs/automatic annotation/' ;
    ser_data = hlp_serialize(data);
    save ser_data ser_data

    clearvars -except data info  
  
%% annotate EPs
  
    clearvars -except data info ;
    close all
    clc;
       
  % EP criteria
    for i = 3:5
        
        actor = info.actors(i,:) ;
        
      % tresholds
        for j = 1
            
          % compute mean convex hull of stimulus + L_thumb over all trials
          % first 30 frames after lift
            for k = 1:24
                
                trial = k ;
                
                eval(sprintf( 'markers = data.p%s.t%g.trak.transformed ;', actor(3), trial)) ;
                eval(sprintf( 'V       = data.p%s.t%g.variables ;', actor(3), trial)) ;
            
                for l = 1:30
                    
                    m = V.obj_move(1) + l ;
 
                    stim_x = [ markers.L_thumb(m,1); markers.V1(m,1); markers.V2(m,1); markers.V3(m,1); markers.V4(m,1); markers.V5(m,1); markers.V6(m,1); markers.V7(m,1); markers.V8(m,1) ];
                    stim_y = [ markers.L_thumb(m,2); markers.V1(m,2); markers.V2(m,2); markers.V3(m,2); markers.V4(m,2); markers.V5(m,2); markers.V6(m,2); markers.V7(m,2); markers.V8(m,2) ];
                    stim_z = [ markers.L_thumb(m,3); markers.V1(m,3); markers.V2(m,3); markers.V3(m,3); markers.V4(m,3); markers.V5(m,3); markers.V6(m,3); markers.V7(m,3); markers.V8(m,3) ];
                    [~, volume_trial(l,1)]  = convhulln([stim_x stim_y stim_z]) ;

                end
                
                m = find(V.elevation_stimulus > 40,1) ;
                
                stim_x = [ markers.L_thumb(m,1); markers.V1(m,1); markers.V2(m,1); markers.V3(m,1); markers.V4(m,1); markers.V5(m,1); markers.V6(m,1); markers.V7(m,1); markers.V8(m,1) ];
                stim_y = [ markers.L_thumb(m,2); markers.V1(m,2); markers.V2(m,2); markers.V3(m,2); markers.V4(m,2); markers.V5(m,2); markers.V6(m,2); markers.V7(m,2); markers.V8(m,2) ];
                stim_z = [ markers.L_thumb(m,3); markers.V1(m,3); markers.V2(m,3); markers.V3(m,3); markers.V4(m,3); markers.V5(m,3); markers.V6(m,3); markers.V7(m,3); markers.V8(m,3) ];
                [~, volume_trial]  = convhulln([stim_x stim_y stim_z]) ;
                
                volume(k,1)  = mean(volume_trial) ;
                tresh.mean_convex = mean(volume(volume<500000)) ;
            
            end
            
            EP_nrs = [20 15 10 5] ;
            comp = 1 ;
      
            tresh.rel_speed_H            = .10 ; % m/s
            tresh.rel_speed_L            = .05 ; % m/s
            
            tresh.convex_crit            = .975    ; % proportional to convex at lift
            tresh.convex_rate            = 0 ; % proportional size change per frame
            tresh.dist_from_stim         = 20  ; % mm
            tresh.dist_from_stim_core      = 35  ; % mm
            tresh.dist_from_stim_core_rate = 35  ; % mm
            tresh.angle                  = 25  ; % deg
            tresh.angle_rate             = 0.25 ; % deg/frame

            tresh.gap_frames             = 15  ; % max aantal frames dat overbrugd wordt
            tresh.gap_frames_high        = 20  ;
            tresh.min_patch_interval     = 5   ; % kleinste stukje is minimaal
            tresh.min_interval           = [5 15 45 75]  ; % EP is minimaal x frames lang
            
            tresh.elevation_speed_stimulus = -0.05 ; % mm/frame
            
            eval(sprintf( 'data.p%s.tresh = tresh ;', actor(3)));
            
            clearvars -except data info actor tresh EP_nrs comp
            
        end
        
      % annotate each trial - RANK 1
        for j = 1:12
          
          % preparation
            for k = 1
            
                trial = eval(sprintf('info.trials_rank_1.p_%s(j);', actor(3) )) ;

                eval(sprintf( 'data.p%s.t%g.EP = [] ;', actor(3), trial)) ;

                eval(sprintf( 'V       = data.p%s.t%g.variables ;', actor(3), trial)) ;
                eval(sprintf( 'markers = data.p%s.t%g.trak.transformed ;', actor(3), trial)) ;
                n_frames = size(V.distance_finger_nails_L,1) ;

                V.vlak_near_index_nail_L(1:n_frames,1)               = zeros ;
                V.vlak_near_index_nail_R(1:n_frames,1)               = zeros ;
                V.vlak_near_thumb_L(1:n_frames,1)                    = zeros ;
                V.vlak_near_thumb_R(1:n_frames,1)                    = zeros ;
                V.dimension_stim_based_on_L_thumb(1:n_frames,1)      = zeros ;
                V.dimension_stim_based_on_R_thumb(1:n_frames,1)      = zeros ;
                V.dimension_stim_based_on_L_index_nail(1:n_frames,1) = zeros ;
                V.dimension_stim_based_on_R_index_nail(1:n_frames,1) = zeros ;
                V.convex_L(1:n_frames,1)                             = ones  ;
                V.convex_R(1:n_frames,1)                             = ones  ;
                V.angle_rate_L                                       = abs(diff (V.norm_angle_L_index)) ; 
                V.angle_rate_R                                       = abs(diff (V.norm_angle_R_index)) ;
                V.dist_L_index_from_core_rate                        = diff (V.distance_L_index_nail_core) ; 
                V.dist_R_index_from_core_rate                        = diff (V.distance_R_index_nail_core) ;
                V.dist_L_thumb_from_core_rate                        = diff (V.distance_L_thumb_core) ; 
                V.dist_R_thumb_from_core_rate                        = diff (V.distance_R_thumb_core) ;

                tresh.elevation = .7 * max(V.elevation_stimulus);
                
                contact(1) = find(V.short_dist_L_index_nail_stim < tresh.dist_from_stim,1) ;
                contact(2) = find(V.short_dist_R_index_nail_stim < tresh.dist_from_stim,1) ;
                
            end
            
          % get extra information
            for k = V.obj_move(1) : V.obj_move(2) - 1
                    
              % which stimulus side is closest to index en thumb
                [~ , V.vlak_near_index_nail_L(k,1) ] = min(V.distance_L_index_nail_mid_vlak(k,:)) ;
                [~ , V.vlak_near_index_nail_R(k,1) ] = min(V.distance_R_index_nail_mid_vlak(k,:)) ;
                [~ , V.vlak_near_thumb_L(k,1)      ] = min(V.distance_L_thumb_mid_vlak(k,:)) ;
                [~ , V.vlak_near_thumb_R(k,1)      ] = min(V.distance_R_thumb_mid_vlak(k,:)) ;                    

              % compute stimulus dimension based on thumb position
                if V.vlak_near_thumb_L(k,1) < 3

                    V.dimension_stim_based_on_L_thumb(k,1) = info.stim_dimensions(2) ;

                else

                    V.dimension_stim_based_on_L_thumb(k,1) = info.stim_dimensions(1) ;

                end   
                if V.vlak_near_thumb_R(k,1) < 3

                    V.dimension_stim_based_on_R_thumb(k,1) = info.stim_dimensions(2) ;

                else

                    V.dimension_stim_based_on_R_thumb(k,1) = info.stim_dimensions(1) ;

                end
                if V.vlak_near_index_nail_L(k,1) < 3

                    V.dimension_stim_based_on_L_index_nail(k,1) = info.stim_dimensions(2) ;

                else

                    V.dimension_stim_based_on_L_index_nail(k,1) = info.stim_dimensions(1) ;

                end   
                if V.vlak_near_index_nail_R(k,1) < 3

                    V.dimension_stim_based_on_R_index_nail(k,1) = info.stim_dimensions(2) ;

                else

                    V.dimension_stim_based_on_R_index_nail(k,1) = info.stim_dimensions(1) ;

                end

              % find fastest moving finger (relative to stimulus)
                if V.rel_speed_L_index_nail_stim(k,1) > V.rel_speed_L_thumb_stim(k,1) 

                    fastest_finger_L(k,:) = 1 ;

                else

                    fastest_finger_L(k,:) = 2 ;

                end
                if V.rel_speed_R_index_nail_stim(k,1) > V.rel_speed_R_thumb_stim(k,1) 

                    fastest_finger_R(k,:) = 1 ;

                else

                    fastest_finger_R(k,:) = 2 ;

                end

              % compute convex hull (rate) for stimulus + thumbs
                stim_x = [ markers.L_thumb(k,1); markers.V1(k,1); markers.V2(k,1); markers.V3(k,1); markers.V4(k,1); markers.V5(k,1); markers.V6(k,1); markers.V7(k,1); markers.V8(k,1) ];
                stim_y = [ markers.L_thumb(k,2); markers.V1(k,2); markers.V2(k,2); markers.V3(k,2); markers.V4(k,2); markers.V5(k,2); markers.V6(k,2); markers.V7(k,2); markers.V8(k,2) ];
                stim_z = [ markers.L_thumb(k,3); markers.V1(k,3); markers.V2(k,3); markers.V3(k,3); markers.V4(k,3); markers.V5(k,3); markers.V6(k,3); markers.V7(k,3); markers.V8(k,3) ];
                [~, convex_L(k,1)]  = convhulln([stim_x stim_y stim_z]) ;
                V.convex_L(k,1) = convex_L(k) / tresh.mean_convex ;
                               
                stim_x = [ markers.R_thumb(k,1); markers.V1(k,1); markers.V2(k,1); markers.V3(k,1); markers.V4(k,1); markers.V5(k,1); markers.V6(k,1); markers.V7(k,1); markers.V8(k,1) ];
                stim_y = [ markers.R_thumb(k,2); markers.V1(k,2); markers.V2(k,2); markers.V3(k,2); markers.V4(k,2); markers.V5(k,2); markers.V6(k,2); markers.V7(k,2); markers.V8(k,2) ];
                stim_z = [ markers.R_thumb(k,3); markers.V1(k,3); markers.V2(k,3); markers.V3(k,3); markers.V4(k,3); markers.V5(k,3); markers.V6(k,3); markers.V7(k,3); markers.V8(k,3) ];
                [~, convex_R(k,1)]  = convhulln([stim_x stim_y stim_z]) ;
                V.convex_R(k,1) = convex_R(k) / tresh.mean_convex ;                       
                
              

            end
            
          % rate of change of finger angle
            V.convex_rate_L = (diff(V.convex_L)) ;
            V.convex_rate_R = (diff(V.convex_R)) ; 
            eval(sprintf( 'data.p%s.t%g.variables = V ;', actor(3), trial)) ;
                
          % Pressure          
            for k = 1

                % 1 - convex hull with thumb < tresh.convex_crit 
                % 2 - duim en wijsvinger zitten tegenover elkaar - UIT
                % 3 - midden duim en wijs ligt binnen stimulus - UIT
                % 4 - geen hoog snelheidsverschil duim-stimulus 
                % 5 - stimulus elevation is hoog genoeg - UIT
                % 6 - rate of change convex hull < tresh.convex_rate

                EP_nr                         = EP_nrs(k) ;
                EP_Pressure_L(1:n_frames,1:6) = zeros;
                EP_Pressure_R(1:n_frames,1:6) = zeros;

               % check criteria
                for l = V.obj_move(1) : V.obj_move(2) - 1

                  % 1 - convex hull with thumb < tresh.convex_crit 
                    if V.convex_L(l,1) < tresh.convex_crit 
                        
                        EP_Pressure_L(l,1) = EP_nr ;
                        
                    else
                        
                        EP_Pressure_L(l,1) = 0 ;
                        
                    end
                    if V.convex_R(l,1) < tresh.convex_crit 
                        
                        EP_Pressure_R(l,1) = EP_nr ;
                        
                    else
                        
                        EP_Pressure_R(l,1) = 0 ;
                        
                    end
                                                        
                  % 2 - duim en wijsvinger zitten tegenover elkaar - UIT
                    if V.vlak_near_index_nail_L(l,1) * V.vlak_near_thumb_L(l,1) == 2||...
                       V.vlak_near_index_nail_L(l,1) * V.vlak_near_thumb_L(l,1) == 12

                        EP_Pressure_L(l,2) = 1 ;

                    else

                        EP_Pressure_L(l,2) = 1 ;

                    end
                    if V.vlak_near_index_nail_R(l,1) * V.vlak_near_thumb_R(l,1) == 2||...
                       V.vlak_near_index_nail_R(l,1) * V.vlak_near_thumb_R(l,1) == 12

                        EP_Pressure_R(l,2) = 1 ;

                    else

                        EP_Pressure_R(l,2) = 1 ;

                    end

                  % 3 - midden duim en wijs ligt binnen stimulus - UIT
                    EP_Pressure_L(l,3) = V.mid_L_index_nail_within_stim (l,1) ;
                    EP_Pressure_R(l,3) = V.mid_R_index_nail_within_stim (l,1) ;    

                    EP_Pressure_L(l,3) = 1 ;
                    EP_Pressure_R(l,3) = 1 ;   

                  % 4 - geen snelheidsverschil duim-stim
                    if V.rel_speed_L_thumb_stim(l)       < tresh.rel_speed_L     ;

                        EP_Pressure_L(l,4) = 1;

                    else

                        EP_Pressure_L(l,4) = 0;

                    end
                    if V.rel_speed_R_thumb_stim(l)       < tresh.rel_speed_L     ;

                        EP_Pressure_R(l,4) = 1;

                    else

                        EP_Pressure_R(l,4) = 0;

                    end

                  % 5 - stimulus elevation is > tresh.elevation - UIT
                    if V.elevation_stimulus(l,1)    > tresh.elevation ;

                       EP_Pressure_L(l,5) = 1; 
                       EP_Pressure_R(l,5) = 1;

                    else

                       EP_Pressure_L(l,5) = 1;
                       EP_Pressure_R(l,5) = 1;

                    end     
                    
                  % 6 - rate of change convex hull < tresh.convex_rate 
                    if V.convex_rate_L(l,1)    < tresh.convex_rate &&...
                       l < n_frames - 15 ;
                        

                       EP_Pressure_L(l:l+15,6) = 1; 

                    end     
                    if V.convex_rate_R(l,1)    < tresh.convex_rate &&...
                       l < n_frames - 15 ;

                       EP_Pressure_R(l:l+15,6) = 1; 

                    end     

                end

                EP_Pressure(:,1) = EP_Pressure_L(:,1) .* EP_Pressure_L(:,2) .* EP_Pressure_L(:,3) .* EP_Pressure_L(:,4) .* EP_Pressure_L(:,5) .* EP_Pressure_L(:,6);
                EP_Pressure(:,2) = EP_Pressure_R(:,1) .* EP_Pressure_R(:,2) .* EP_Pressure_R(:,3) .* EP_Pressure_R(:,4) .* EP_Pressure_R(:,5) .* EP_Pressure_R(:,6);

            end

          % Lateral motion  
            for k = 2 

                % 1 - een van de vingers is snel en dichtbij
                % 2 - andere hand heeft stimulus vast (min relative speed)
                % 3 - andere hand heeft stimulus vast (korte afstand
                % duim-stim) - UIT
                % 4 - stimulus elevation is hoog genoeg
                % 5 - stim wordt niet neergezet

                EP_nr                        = EP_nrs(k) ;
                EP_Lateral_L(1:n_frames,1:5) = zeros  ;
                EP_Lateral_R(1:n_frames,1:5) = zeros  ;

                % check criteria
                for l = V.obj_move(1) : V.obj_move(2) - 1

                    % 1 - een van de vingers is snel en dichtbij
                        if V.short_dist_L_index_nail_stim(l,1) < tresh.dist_from_stim &&...
                           V.rel_speed_L_index_nail_stim(l,1)  > tresh.rel_speed_H

                            hand_L(l,1) = 1 ;

                        else

                            hand_L(l,1) = 0 ;
                        end
                        if V.short_dist_L_thumb_stim(l,1)      < tresh.dist_from_stim &&...
                           V.rel_speed_L_thumb_stim(l,1)       > tresh.rel_speed_H

                            hand_L(l,2) = 1 ;

                        else

                            hand_L(l,2) = 0 ;
                        end

                        if V.short_dist_R_index_nail_stim(l,1) < tresh.dist_from_stim &&...
                           V.rel_speed_R_index_nail_stim(l,1)  > tresh.rel_speed_H

                            hand_R(l,1) = 1 ;

                        else

                            hand_R(l,1) = 0 ;
                        end
                        if V.short_dist_R_thumb_stim(l,1)      < tresh.dist_from_stim &&...
                           V.rel_speed_R_thumb_stim(l,1)       > tresh.rel_speed_H

                            hand_R(l,2) = 1 ;

                        else

                            hand_R(l,2) = 0 ;
                        end
                   
                        if sum(hand_L(l,:)) > 0 ;

                            EP_Lateral_L(l,1) = EP_nr;

                        else

                            EP_Lateral_L(l,1) = 0;

                        end
                        if sum(hand_R(l,:)) > 0 ;

                            EP_Lateral_R(l,1) = EP_nr;

                        else

                            EP_Lateral_R(l,1) = 0;

                        end                        

                   % 2 - andere hand heeft stimulus vast (min relative speed) 
                        if V.rel_speed_R_thumb_stim(l,1)       < tresh.rel_speed_L ;
                            

                           EP_Lateral_L(l,2) = 1;

                        else

                           EP_Lateral_L(l,2) = 0;

                        end 
                        if V.rel_speed_L_thumb_stim(l,1)       < tresh.rel_speed_L ;
                           

                           EP_Lateral_R(l,2) = 1;

                        else

                           EP_Lateral_R(l,2) = 0;

                        end 

                   % 3 - andere hand heeft stimulus vast (korte afstand duim-stim) - UIT
                        if V.short_dist_R_thumb_stim(l,1)      < tresh.dist_from_stim

                           EP_Lateral_L(l,3) = 1;

                        else

                           EP_Lateral_L(l,3) = 1;

                        end 
                        if V.short_dist_L_thumb_stim(l,1)      < tresh.dist_from_stim 

                           EP_Lateral_R(l,3) = 1;

                        else

                           EP_Lateral_R(l,3) = 1;

                        end                    

                   % 4 - stimulus elevation is is hoog genoeg 
                        if V.elevation_stimulus(l,1)           > tresh.elevation ;

                           EP_Lateral_L(l,4) = 1; 
                           EP_Lateral_R(l,4) = 1;

                        else

                           EP_Lateral_L(l,4) = 0;
                           EP_Lateral_R(l,4) = 0;

                        end
                        
                   % 5 - stim wordt niet neergezet
                        if V.elevation_speed_stimulus(l,1)     > tresh.elevation_speed_stimulus ;

                           EP_Lateral_L(l,5) = 1; 
                           EP_Lateral_R(l,5) = 1;

                        else

                           EP_Lateral_L(l,5) = 0;
                           EP_Lateral_R(l,5) = 0;

                        end
                   
                end

                EP_Lateral(:,1) = EP_Lateral_L(:,1) .* EP_Lateral_L(:,2) .* EP_Lateral_L(:,3) .* EP_Lateral_L(:,4) .* EP_Lateral_L(:,5);
                EP_Lateral(:,2) = EP_Lateral_R(:,1) .* EP_Lateral_R(:,2) .* EP_Lateral_R(:,3) .* EP_Lateral_R(:,4) .* EP_Lateral_R(:,5);

            end

          % Unsupported holding (1 hand)
            for k = 3 

                % 1 - klein snelheids verschil thumb en stimulus
                % 2 - klein snelheids verschil index nail en stimulus
                % 3 - duim is dichtbij stimulus 
                % 4 - convex hull with thumb > tresh.convex_crit - UIT 
                % 5 - andere hand is niet in contact met stimulus
                % 6 - duim en wijsvinger zitten tegenover elkaar - UIT
                % 7 - stimulus elevation is hoog genoeg

                EP_nr                        = EP_nrs(k) ;            
                EP_Holding_L(1:n_frames,1:5) = zeros  ;
                EP_Holding_R(1:n_frames,1:5) = zeros  ;

                % check criteria
                for l = V.obj_move(1) : V.obj_move(2) - 1

                   % 1 - klein snelheids verschil thumb en stimulus
                        if V.rel_speed_L_thumb_stim(l,1)        < tresh.rel_speed_L 

                           EP_Holding_L(l,1) = EP_nr;

                        else

                           EP_Holding_L(l,1) = 0;

                        end 
                        if V.rel_speed_R_thumb_stim(l,1)        < tresh.rel_speed_L 

                           EP_Holding_R(l,1) = EP_nr;

                        else

                           EP_Holding_R(l,1) = 0;

                        end

                   % 2 - klein snelheids verschil index nail en stimulus
                        if V.rel_speed_L_index_nail_stim(l,1)   < tresh.rel_speed_L 

                           EP_Holding_L(l,2) = 1;

                        else

                           EP_Holding_L(l,2) = 0;

                        end 
                        if V.rel_speed_R_index_nail_stim(l,1)   < tresh.rel_speed_L 

                           EP_Holding_R(l,2) = 1;

                        else

                           EP_Holding_R(l,2) = 0;

                        end

                   % 3 - duim is dichtbij stimulus 
                        if V.short_dist_L_thumb_stim(l,1)       < tresh.dist_from_stim 

                           EP_Holding_L(l,3) = 1;

                        else

                           EP_Holding_L(l,3) = 0;

                        end 
                        if V.short_dist_R_thumb_stim(l,1)       < tresh.dist_from_stim 

                           EP_Holding_R(l,3) = 1;

                        else

                           EP_Holding_R(l,3) = 0;

                        end        

                   % 4 - convex hull with thumb > tresh.convex_crit - UIT
                        if V.convex_L(l,1) > tresh.convex_crit 
                        
                           EP_Holding_L(l,4) = 1 ;
                        
                        else
                        
                           EP_Holding_L(l,4) = 1 ;
                        
                        end
                        if V.convex_R(l,1) > tresh.convex_crit 
                        
                           EP_Holding_R(l,4) = 1 ;
                        
                        else
                        
                           EP_Holding_R(l,4) = 1 ;
                        
                        end

                   % 5 - andere hand is niet in contact met stimulus
                        if V.short_dist_R_thumb_stim(l,1)       > tresh.dist_from_stim &&...
                           V.mid_R_index_nail_within_stim(l,1)  == 0     

                           EP_Holding_L(l,5) = 1 ;

                        else

                           EP_Holding_L(l,5) = 0 ;

                        end 
                    
                        if V.short_dist_L_thumb_stim(l,1)       > tresh.dist_from_stim &&...
                           V.mid_L_index_nail_within_stim(l,1)  == 0      

                           EP_Holding_R(l,5) = 1 ;

                        else

                           EP_Holding_R(l,5) = 0 ;

                        end 
      
                   % 6 - duim en wijsvinger zitten tegenover elkaar - UIT                
                        if V.vlak_near_index_nail_L(l,1) * V.vlak_near_thumb_L(l,1) == 2||...
                           V.vlak_near_index_nail_L(l,1) * V.vlak_near_thumb_L(l,1) == 12

                            EP_Holding_L(l,6) = 1 ;

                        else

                            EP_Holding_L(l,6) = 1 ;

                        end
                        if V.vlak_near_index_nail_R(l,1) * V.vlak_near_thumb_R(l,1) == 2||...
                           V.vlak_near_index_nail_R(l,1) * V.vlak_near_thumb_R(l,1) == 12

                            EP_Holding_R(l,6) = 1 ;

                        else

                            EP_Holding_R(l,6) = 1 ;

                        end

                   % 7 - stimulus elevation is > tresh.elevation
                        if V.elevation_stimulus(l,1)           > tresh.elevation ;

                           EP_Holding_L(l,7) = 1; 
                           EP_Holding_R(l,7) = 1;

                        else

                           EP_Holding_L(l,7) = 0;
                           EP_Holding_R(l,7) = 0;

                        end                              

                end 

                EP_Holding(:,1) = EP_Holding_L(:,1) .* EP_Holding_L(:,2) .* EP_Holding_L(:,3) .* EP_Holding_L(:,4) .* EP_Holding_L(:,5) .* EP_Holding_L(:,6) .* EP_Holding_L(:,7);
                EP_Holding(:,2) = EP_Holding_R(:,1) .* EP_Holding_R(:,2) .* EP_Holding_R(:,3) .* EP_Holding_R(:,4) .* EP_Holding_R(:,5) .* EP_Holding_R(:,6) .* EP_Holding_R(:,7);

            end

          % Enclosure (two hands)
            for k = 4 

                % 1 - klein snelheids verschil thumb & index tov stim Links
                % 2 - klein snelheids verschil thumb & index tov stim Rechts
                % 3 - beide duimen zijn dichtbij stimulus - UIT
                % 4 - convex hull with thumb > tresh.convex_crit - UIT
                % 5 - stimulus elevation is > .5 * max elevation
                % 6 - angle rate both fingers < tresh.angle
                % 7 - midden duim en wijs ligt binnen stimulus

                EP_nr                          = EP_nrs(k) ;            
                EP_Enclosure_L(1:n_frames,1:6) = 0  ;
                EP_Enclosure_R(1:n_frames,1:6) = 0  ;

                 % check criteria
                for l = V.obj_move(1) : V.obj_move(2) - 1

                   % 1 - klein snelheids verschil thumb & index tov stim Links
                        if V.rel_speed_L_thumb_stim(l,1)        < tresh.rel_speed_L &&...
                           V.rel_speed_L_index_nail_stim(l,1)   < tresh.rel_speed_L

                           EP_Enclosure_L(l,1) = EP_nr;
                           EP_Enclosure_R(l,1) = EP_nr;

                        else

                           EP_Enclosure_L(l,1) = 0;
                           EP_Enclosure_R(l,1) = 0;

                        end 

                   % 2 - klein snelheids verschil thumb & index tov stim Rechts      
                        if V.rel_speed_R_thumb_stim(l,1)        < tresh.rel_speed_L &&...
                           V.rel_speed_R_index_nail_stim(l,1)   < tresh.rel_speed_L

                           EP_Enclosure_L(l,2) = 1;
                           EP_Enclosure_R(l,2) = 1;

                        else

                           EP_Enclosure_L(l,2) = 0;
                           EP_Enclosure_R(l,2) = 0;

                        end 

                   % 3 - beide duimen zijn dichtbij stimulus - UIT
                        if V.short_dist_L_thumb_stim(l,1)       < tresh.dist_from_stim &&...
                           V.short_dist_R_thumb_stim(l,1)       < tresh.dist_from_stim 

                           EP_Enclosure_L(l,3) = 1;
                           EP_Enclosure_R(l,3) = 1;
                        else

                           EP_Enclosure_L(l,3) = 1;
                           EP_Enclosure_R(l,3) = 1;

                        end 

                   % 4 - convex hull with thumb > tresh.convex_crit - UIT
                        if V.convex_L(l,1) > tresh.convex_crit &&... 
                           V.convex_R(l,1) > tresh.convex_crit 
                       
                           EP_Enclosure_L(l,4) = 1;
                           EP_Enclosure_R(l,4) = 1;
                        
                        else
                        
                           EP_Enclosure_L(l,4) = 1;
                           EP_Enclosure_R(l,4) = 1;
                        
                        end

                   % 5 - stimulus elevation is > .5 * max elevation
                        if V.elevation_stimulus(l,1)            > tresh.elevation ;

                           EP_Enclosure_L(l,5) = 1; 
                           EP_Enclosure_R(l,5) = 1;

                        else

                           EP_Enclosure_L(l,5) = 0;
                           EP_Enclosure_R(l,5) = 0;

                        end    
                        
                   % 6 - angle rate both fingers < tresh.angle
                        if V.angle_rate_L(l,1)            < tresh.angle_rate &&...;
                           V.angle_rate_R(l,1)            < tresh.angle_rate
                       
                           EP_Enclosure_L(l,6) = 1;
                           EP_Enclosure_R(l,6) = 1;
                           
                        else
                            
                           EP_Enclosure_L(l,6) = 0;
                           EP_Enclosure_R(l,6) = 0;
                            
                        end

                   % 7 - midden duim en wijs ligt binnen stimulus
                        if V.mid_L_index_nail_within_stim(l,1) == 1 &&...
                           V.mid_R_index_nail_within_stim(l,1) == 1
                       
                           EP_Enclosure_L(l,7) = 1;
                           EP_Enclosure_R(l,7) = 1;
                           
                        else
                            
                           EP_Enclosure_L(l,7) = 0;
                           EP_Enclosure_R(l,7) = 0;
                            
                        end
                       
                       
                end 

                EP_Enclosure(:,1) = EP_Enclosure_L(:,1) .* EP_Enclosure_L(:,2) .* EP_Enclosure_L(:,3) .*  EP_Enclosure_L(:,4) .*  EP_Enclosure_L(:,5) .*  EP_Enclosure_L(:,6) .*  EP_Enclosure_L(:,7) ;
                EP_Enclosure(:,2) = EP_Enclosure_R(:,1) .* EP_Enclosure_R(:,2) .* EP_Enclosure_R(:,3) .*  EP_Enclosure_R(:,4) .*  EP_Enclosure_R(:,5) .*  EP_Enclosure_R(:,6) .*  EP_Enclosure_R(:,7) ;

                
            end

          % in 2 loops postprocessing  
            for Z = 1:2
                
              % compatibility
                if comp == 1

                  % PR and UH 
                    A(:,1) = sum(EP_Pressure,2) >0 ;
                    A(:,2) = sum(EP_Holding,2)  >0 ; 
                    B = A(:,1) + A(:,2);
                    C = find(B>1) ;

                    if numel(C) > 1

                       EP_Pressure(C,:) = zeros ;

                    end
                    
                    clear A B C

                  % LM and UH 
                    A(:,1) = sum(EP_Lateral,2) >0 ;
                    A(:,2) = sum(EP_Holding,2) >0 ;
                    B = A(:,1) + A(:,2);
                    C = find(B>1) ;

                    if numel(C) > 1

                       EP_Holding(C,:) = zeros ;

                    end

                    clear A B C

                  % PR and EN 
                    A(:,1) = sum(EP_Enclosure,2) >0 ;
                    A(:,2) = sum(EP_Pressure,2) >0 ;
                    B = A(:,1) + A(:,2);
                    C = find(B>1) ;

                    if numel(C) > 1

                       EP_Enclosure(C,:) = zeros ;

                    end

                    clear A B C   

                  % LM and PR 
                    A(:,1) = sum(EP_Lateral,2) >0 ;
                    A(:,2) = sum(EP_Pressure,2) >0 ;
                    B = A(:,1) + A(:,2);
                    C = find(B>1) ;

                    if numel(C) > 1

                       EP_Lateral(C,:) = zeros ;

                    end  

                    clear A B C               

                end        

              % gaps and small EP patches
                for k = 1:4

                    for l = 1:2

                        eval(sprintf( 'EP = info.EP.EP_%g;',k)) ; 
                        EP_nr = EP_nrs(k);

                      % EP patch moet minimaal x frames duren      
                        eval(sprintf( '[E F] = findpeaks(EP_%s(:,%g) );', EP, l)) ;
                        eval(sprintf( '[E G] = findpeaks(flipud(EP_%s(:,%g) ));', EP, l)) ;
                        G  = flipud(abs(G-n_frames)) + 1 ;

                        for m = 1:numel(F)

                            % check if EP interval voorbij einde van trial loopt - wis 
                            if F(m) + tresh.min_patch_interval > n_frames

                                eval(sprintf( 'EP_%s(F(m): end, %g) = 0;', EP, l)) ;

                            else

                                X = G(m) - F(m) +1;

                                if X > tresh.min_patch_interval-1

                                else

                                    eval(sprintf( 'EP_%s(F(m): G(m), %g) = 0;', EP, l)) ;


                                end

                            end

                        end  

                        clear E F G

                      % gaps vullen indien nodig
                        eval(sprintf( 'A = find(EP_%s(:,%g)>1,1);', EP, l)) ;
                        eval(sprintf( 'B = size(EP_%s,1) - find(flipud(EP_%s(:,%g))>1,1) +1;', EP, EP, l)) ;
                        eval(sprintf( 'C = abs(diff(EP_%s(A:B,%g))) ;', EP, l)) ;
                        D = find(C > 0) + A ;
                        H = [A,D(1:end-1)']' ;

                      % longer gap intervals possible and  
                        if k == 2 || k == 3

                            for n = 1: .5*numel(D)

                                if D(n*2) - D(n*2-1) <= tresh.gap_frames_high

                                    eval(sprintf( 'EP_%s(D(n*2-1):D(n*2),%g) = EP_nr ;', EP, l)) ;

                                end

                            end
                     
                        else

                            for n = 1: .5*numel(D)

                                if D(n*2) - D(n*2-1) <= tresh.gap_frames

                                    eval(sprintf( 'EP_%s(D(n*2-1):D(n*2),%g) = EP_nr ;', EP, l)) ;

                                end

                            end

                        end
                        
                      % no initial annotation  
                        eval(sprintf( 'EP_%s(contact(1)-50 : contact(1)+50,1) = 0 ;', EP)) ;
                        eval(sprintf( 'EP_%s(contact(2)-50 : contact(2)+50,2) = 0 ;', EP)) ;


                      % EP interval moet minimaal x frames duren      
                        eval(sprintf( '[E F] = findpeaks(EP_%s(:,%g) );', EP, l)) ;
                        eval(sprintf( '[E G] = findpeaks(flipud(EP_%s(:,%g) ));', EP, l)) ;
                        G  = flipud(abs(G-n_frames)) + 1 ;

                        for m = 1:numel(F)

                            % check if EP interval voorbij einde van trial loopt - wis 
                            if F(m) + tresh.min_interval(k) > n_frames

                                eval(sprintf( 'EP_%s(F(m): end, %g) = 0;', EP, l)) ;

                            else

                                X = G(m) - F(m) +1;

                                if X > tresh.min_interval(k)-1

                                else

                                    eval(sprintf( 'EP_%s(F(m): G(m), %g) = 0;', EP, l)) ;


                                end

                            end

                        end

                        clear A B C D E F G

                    end

                end
                
              % compatibility
                if comp == 1

                  % PR and UH 
                    A(:,1) = sum(EP_Pressure,2) >0 ;
                    A(:,2) = sum(EP_Holding,2)  >0 ; 
                    B = A(:,1) + A(:,2);
                    C = find(B>1) ;

                    if numel(C) > 1

                       EP_Pressure(C,:) = zeros ;

                    end
                    
                    clear A B C

                  % LM and UH 
                    A(:,1) = sum(EP_Lateral,2) >0 ;
                    A(:,2) = sum(EP_Holding,2) >0 ;
                    B = A(:,1) + A(:,2);
                    C = find(B>1) ;

                    if numel(C) > 1

                       EP_Holding(C,:) = zeros ;

                    end

                    clear A B C

                  % PR and EN 
                    A(:,1) = sum(EP_Enclosure,2) >0 ;
                    A(:,2) = sum(EP_Pressure,2) >0 ;
                    B = A(:,1) + A(:,2);
                    C = find(B>1) ;

                    if numel(C) > 1

                       EP_Enclosure(C,:) = zeros ;

                    end

                    clear A B C   

                  % LM and PR 
                    A(:,1) = sum(EP_Lateral,2) >0 ;
                    A(:,2) = sum(EP_Pressure,2) >0 ;
                    B = A(:,1) + A(:,2);
                    C = find(B>1) ;

                    if numel(C) > 1

                       EP_Lateral(C,:) = zeros ;

                    end  

                    clear A B C               

                end        
                                    
            end
               
          % save data in struct
            for k = 1:4
                    
                    eval(sprintf( 'EP = info.EP.EP_%g;',k)) ;
                    eval(sprintf( 'data.p%s.t%g.EP.%s = []    ;', actor(3), trial, EP    )) ;
                    eval(sprintf( 'data.p%s.t%g.EP.%s = EP_%s ;', actor(3), trial, EP, EP)) ;
                    
            end

            clearvars -except data info EP_nrs tresh comp actor ;

        end
        
      % format EP data to annotation style - RANK 1
        for j = 1:12

            trial = eval(sprintf('info.trials_rank_1.p_%s(j);', actor(3) )) ;

            eval(sprintf( 'data.p%s.t%g.annotation = [] ;',actor(3),trial ));
            
            EP_LM_L = eval(sprintf( 'data.p%s.t%g.EP.Lateral   (:,1);',actor(3), trial ));
            EP_LM_R = eval(sprintf( 'data.p%s.t%g.EP.Lateral   (:,2);',actor(3), trial ));
            EP_PR_L = eval(sprintf( 'data.p%s.t%g.EP.Pressure  (:,1);',actor(3), trial ));
            EP_PR_R = eval(sprintf( 'data.p%s.t%g.EP.Pressure  (:,2);',actor(3), trial ));
            EP_UH_L = eval(sprintf( 'data.p%s.t%g.EP.Holding   (:,1);',actor(3), trial ));
            EP_UH_R = eval(sprintf( 'data.p%s.t%g.EP.Holding   (:,2);',actor(3), trial ));
            EP_EN_B = eval(sprintf( 'data.p%s.t%g.EP.Enclosure (:,1);',actor(3), trial ));
            
            for k = 1:7
                
                eval(sprintf( 'auto.%s.start_stop = (find(abs(diff(EP_%s(:,1)))>1)+ 1)  / size(EP_%s,1);', info.EPs(k,:),info.EPs(k,:),info.EPs(k,:) ));   
                
                for l = 1:eval(sprintf( '(numel(auto.%s.start_stop) / 2);',info.EPs(k,:)));
            
                     eval(sprintf( 'auto.%s.duration(l,1) = auto.%s.start_stop(l*2) - auto.%s.start_stop(l*2-1) ;', info.EPs(k,:),info.EPs(k,:),info.EPs(k,:) ));

                end
                
            end
            
            eval(sprintf( 'data.p%s.t%g.annotation = auto ;',actor(3),trial ));
            
            clearvars -except data info actor
            
        end
           
        clearvars -except data info comp;
    
    end
    
     cd '/Users/janse180/Documents/werk/dropbox werk/Dropbox/experimenten/3D_EPs/automatic annotation/' ;
     ser_data = hlp_serialize(data);
     save ser_data ser_data

%% plot data per trial 

    clearvars -except data info ;
    close all
    clc;
  
    for i = 5
        
        actor = info.actors(i,:) ;
        
        for j = 10 
            
            trial = eval(sprintf('info.trials_rank_1.p_%s(j);', actor(3) )) ;
        
            video       = 0  ;    
            alleen_eind = 1  ;

          % preparation
            for k = 1

                clearvars -except data info actor trial video alleen_eind;
                close all
                clc;
                eval(sprintf('trial_naam = data.p%s.t%g.titel;',actor(3),trial));  

            %   get data, variables, and annotation to plot
                eval(sprintf( 'markers    = data.p%s.t%g.trak.transformed;',actor(3),trial)); 
                eval(sprintf( 'variables  = data.p%s.t%g.variables       ;',actor(3),trial)); 
                eval(sprintf( 'EP         = data.p%s.t%g.EP              ;',actor(3),trial)); 
                
                font_large  = 12 ;
                font_medium = 10 ;
                font_small  = 8  ;
                
                n_frames = size(markers.V1,1);

                back_color = [1 1 1] ; 

                HA = struct; 

                frame_trakstar(1:n_frames,1) = 3.33:3.33:(n_frames*3.33) ;

                eval(sprintf('F1 = figure(''units'',''normalized'',''outerposition'',[0 0 1 1],''name'',''pp%s-%s'',''color'',''w'',''numbertitle'',''off'',''visible'',''off''); '...
                            , actor(3),strrep(trial_naam,'trial ',''))) ;

            end

          % show only endscreen  
            for k = 1

                hold off

              % get data for entire screen 
                for l = 1

                    t                              = frame_trakstar ;                                    

                    V.short_dist_L_index_nail_stim = variables.short_dist_L_index_nail_stim       (:,1);
                    V.short_dist_R_index_nail_stim = variables.short_dist_R_index_nail_stim       (:,1);
                    V.short_dist_L_thumb_stim      = variables.short_dist_L_thumb_stim            (:,1);
                    V.short_dist_R_thumb_stim      = variables.short_dist_R_thumb_stim            (:,1);
                    V.distance_L_thumb_core        = variables.distance_L_thumb_core              (:,1);
                    V.distance_R_thumb_core        = variables.distance_R_thumb_core              (:,1);
                    V.distance_L_index_nail_core   = variables.distance_L_index_nail_core         (:,1);
                    V.distance_R_index_nail_core   = variables.distance_R_index_nail_core         (:,1);


                    V.convex_L                     = variables.convex_L ;
                    V.convex_R                     = variables.convex_R ;
                    V.convex_rate_L(2:n_frames,1)  = variables.convex_rate_L ;
                    V.convex_rate_R(2:n_frames,1)  = variables.convex_rate_R ;
                    A = find(V.convex_rate_R> 0.2) ;
                    V.convex_rate_R(A,1) = 0 ; %#ok<FNDSB>
                    A = find(V.convex_rate_L> 0.2) ;
                    V.convex_rate_L(A,1) = 0 ; 

                    V.rel_speed_L_index_nail_stim  = variables.rel_speed_L_index_nail_stim ;
                    V.rel_speed_R_index_nail_stim  = variables.rel_speed_R_index_nail_stim ;
                    V.rel_speed_L_thumb_stim       = variables.rel_speed_L_thumb_stim ;
                    V.rel_speed_R_thumb_stim       = variables.rel_speed_R_thumb_stim ;

                    V.elevation_stimulus           = variables.elevation_stimulus                 (:,1);

                    V.norm_angle_L_index           = variables.norm_angle_L_index                 (:,1);
                    V.norm_angle_R_index           = variables.norm_angle_R_index                 (:,1);

                    V.mid_L_index_nail_within_stim = variables.mid_L_index_nail_within_stim       (:,1) + .1;
                    V.mid_R_index_nail_within_stim = variables.mid_R_index_nail_within_stim       (:,1) - .1;


                    Pressure        = max (EP.Pressure, [],2);
                    Lateral         = max (EP.Lateral,  [],2);
                    Holding         = max (EP.Holding,  [],2);
                    Enclosure       = max (EP.Enclosure,[],2);

                    Pressure_L  =      EP.Pressure  (:,1) - .4;
                    Pressure_R  =      EP.Pressure  (:,2) + .4;

                    Lateral_L   =      EP.Lateral   (:,1) - .4;
                    Lateral_R   =      EP.Lateral   (:,2) + .4;

                    Holding_L   =      EP.Holding   (:,1) - .4;
                    Holding_R   =      EP.Holding   (:,2) + .4;

                    Enclosure_L =      EP.Enclosure (:,1) - .4;
                    Enclosure_R =      EP.Enclosure (:,2) + .4;

                    base(l) = 0;

                end

              % plot variables
                for l = 1

                 % distance 
                    for m = 1
                    
                        H_1 = subplot(5,4,1:4) ;
                        set(H_1,'color',back_color) ;
                        hold on ;
                        tresh_dist_from_stim = eval(sprintf( 'data.p%s.tresh.dist_from_stim',actor(3)));
                        
                        plot(t,V.short_dist_L_index_nail_stim,'b','linewidth',2);
                        plot(t,V.short_dist_R_index_nail_stim,'r','linewidth',2);
                        plot(t,V.short_dist_L_thumb_stim     ,'c','linewidth',1);
                        plot(t,V.short_dist_R_thumb_stim     ,'m','linewidth',1);
                        plot([0 t(end)],[tresh_dist_from_stim tresh_dist_from_stim]...
                        ,'-.g','linewidth',2) ;
                        
%                         plot(t,V.distance_L_thumb_core       ,'b','linewidth',2);
%                         plot(t,V.distance_R_thumb_core       ,'r','linewidth',2);
%                         plot(t,V.distance_L_index_nail_core  ,'c','linewidth',1);
%                         plot(t,V.distance_R_index_nail_core  ,'m','linewidth',1);                        
%                         plot([0 t(end)],[tresh_dist_from_stim tresh_dist_from_stim]...
%                          ,'-.g','linewidth',2) ;
                        
                        
                        xlim([0 t(end)*1.2 ]);
                        ylim([0 60]);
                        set(H_1,'box','on','XTickLabel',[],'XTick',[],'YTickLabel',[],'YTick',[])
                        title('distance to stimulus surface (mm)','fontsize',12);
                        HH = legend('l-index', 'r-index','l-thumb', 'r-thumb') ;
                        set(HH,'fontsize',font_large,'location','East');

                    end
                    
                 % convex hull stimulus + thumb
                    for m = 1
                        
                        H_2 = subplot(5,4,5:8) ;
                        set(H_2,'color',back_color) ;
                        hold on ;
                        convex_crit      = eval(sprintf( 'data.p%s.tresh.convex_crit',actor(3)));
                        min_convex       = 3.9E5 / eval(sprintf( 'data.p%s.tresh.mean_convex',actor(3)));
                        convex_rate_crit = eval(sprintf( 'data.p%s.tresh.convex_rate',actor(3)));
                        
                        
                        
                        [AX,H1,H2] = plotyy(t,[V.convex_R,V.convex_L],t,[V.convex_rate_R,V.convex_rate_L]) ;                     
                        set(H1(1),'color','r'   ,'linewidth', 2) ;
                        set(H1(2),'color','blue','linewidth', 2) ;
                        set(H2(1),'color','m'   ,'linewidth', 1) ;
                        set(H2(2),'color','c'   ,'linewidth', 1) ;
                        
                        axis(AX(1)) ;
                        II = plot([0 t(end)],[convex_crit convex_crit],'-.g','linewidth', 2) ;
                        set(get(get(II,'Annotation'),'LegendInformation'),...
                        'IconDisplayStyle','off'); % Exclude line from legend
                        axis(AX(2)) ;
                        JJ = plot([0 t(end)],[convex_rate_crit convex_rate_crit],'-.g','linewidth', 2) ;
                        set(get(get(JJ,'Annotation'),'LegendInformation'),...
                        'IconDisplayStyle','off'); % Exclude line from legend
                                         
                        set(AX(1),'ylim',[0.85 1.1]) ;
                        set(AX(2),'ylim',[-0.015 0.005]) ;
                        set(AX(1),'xlim',[0 t(end)*1.2]) ;
                        set(AX(2),'xlim',[0 t(end)*1.2]) ; 
                        set(AX,'XTickLabel',[],'XTick',[],'YTickLabel',[],'YTick',[])
                        HH = legend([H1;H2],'right','left','right','left');
                        set(HH,'fontsize',font_large,'location','East');
                        title('ratio convex hull stimulus + thumb (mm)','fontsize',font_large);
                        
                    end
                     
                 % relative speed
                    for m = 1

                        H_3 = subplot(5,4,9:12) ;
                        set(H_3,'color',back_color) ;
                        hold on ;
                        tresh_rel_speed_H = eval(sprintf( 'data.p%s.tresh.rel_speed_H',actor(3)));
                        tresh_rel_speed_L = eval(sprintf( 'data.p%s.tresh.rel_speed_L',actor(3))); 
 
                        plot(t(1:end-1),V.rel_speed_L_index_nail_stim,'b','linewidth',2);
                        plot(t(1:end-1),V.rel_speed_R_index_nail_stim,'r','linewidth',2);
                        plot(t(1:end-1),V.rel_speed_L_thumb_stim,     'c','linewidth',1);
                        plot(t(1:end-1),V.rel_speed_R_thumb_stim,     'm','linewidth',1);

                        plot([0 t(end)],[tresh_rel_speed_H tresh_rel_speed_H]...
                             ,'-.g','linewidth',2) ;
                        plot([0 t(end)],[tresh_rel_speed_L tresh_rel_speed_L]...
                             ,'-.g','linewidth',2) ;
                         
                        set(H_3,'box','on','XTickLabel',[],'XTick',[],'YTickLabel',[],'YTick',[]) ;
                        xlim([0 t(end)*1.2 ]);
                        ylim([0 0.20]);
                        title('relative speed (m/s)','fontsize',12) ;
                        HH = legend('l-index', 'r-index','l-thumb', 'r-thumb') ;
                        set(HH,'fontsize',font_large,'location','east');
                        

                    end
                    
                 % index finger angle
                    for m = 1
                        
                        H_4 = subplot(5,4,13:14) ;
                        set(H_4,'color',back_color) ;
                        hold on ;

                        plot(t, V.norm_angle_L_index,'b','linewidth',2);
                        plot(t, V.norm_angle_R_index,'r','linewidth',2);

                        xlim([1 n_frames/300*1200 ]);
                        laag = min([ min(variables.norm_angle_L_index(:,1)) min(variables.norm_angle_R_index(:,1)) ]) -2 ;
                        hoog = max([ max(variables.norm_angle_L_index(:,1)) max(variables.norm_angle_R_index(:,1)) ]) +5 ;
                        
                        set(H_4,'box','on','XTickLabel',[],'XTick',[],'YTickLabel',[],'YTick',[]) 
                        ylim([laag hoog]);
                        title('index finger angle (deg)','fontsize',12) ;
                        HH = legend(' left', ' right') ;
                        set(HH,'fontsize',font_large,'location','east');
                        set(gca,'xtick',[]) ;

                    end
                    
                 % midpoint within stimulus
                    for m = 1
                        
                        H_5 = subplot(5,4,15:16) ;
                        set(H_5,'color',back_color) ;
                        hold on ;

                        plot(t, V.mid_L_index_nail_within_stim,'sb','Markersize',4,'MarkerFaceColor','b');
                        plot(t, V.mid_R_index_nail_within_stim,'sr','Markersize',4,'MarkerFaceColor','r');

                        xlim([1 n_frames/300*1200 ]);
                        laag = min([ min(variables.mid_L_index_nail_within_stim(:,1)) min(variables.mid_R_index_nail_within_stim(:,1)) ]) ;
                        hoog = max([ max(variables.mid_L_index_nail_within_stim(:,1)) max(variables.mid_R_index_nail_within_stim(:,1)) ]) ;
                        ylim([.8 1.2]);
                        set(H_5,'box','on','XTickLabel',[],'XTick',[],'YTickLabel',[],'YTick',[]) ;
                        title('midpoint within stimulus','fontsize',font_large) ;
                        HH = legend(' left', ' right') ;
                        set(HH,'fontsize',font_large,'location','east');                     

                    end

                end

              % plot EP annotation
                for l = 1

                    H_6 = subplot(5,4,17:20) ;
                    set(H_6,'color',back_color) ;
                    hold on ;   

                    cmap1 = hsv(14);
                    EPs(1:100,1:7) = zeros ;

                    for n = 1:7
                        
                        m = 8-n ;
                        
                        EP = info.EPs(m,:) ;

                        eval(sprintf('%s = data.p%s.t%g.annotation.%s;',EP,actor(3),trial,EP ));
                        stukjes(m) = eval(sprintf('size(%s.start_stop,1);'...
                        ,EP  ));          

                        if stukjes(m) > 0

                            for stukje  = 1:(0.5 * (stukjes(m)))

                                eval(sprintf('EPs (round(100 * %s.start_stop(stukje*2-1)):round(100 * %s.start_stop(stukje*2)), m) = 2*m;'...
                                ,EP,EP  ));   
                                eval(sprintf('x = (round(100 * %s.start_stop(stukje*2-1)):round(100 * %s.start_stop(stukje*2)));'...
                                ,EP,EP   ));   
                                eval(sprintf('x = (round(t(end) * %s.start_stop(stukje*2-1)):round(t(end)* %s.start_stop(stukje*2)));'...
                                ,EP,EP   ));   
        
                            
                                y(1:numel(x)) = 2*m;

                                II = plot(x,y,'color',cmap1(2*m,:),'linewidth',8) ; 
                                set(get(get(II,'Annotation'),'LegendInformation'),...
                                'IconDisplayStyle','off'); % Exclude line from legend
                                clear x y
                                hold on

                            end
                            
                        end

                        plot([0 0],[-5 -5],'color',cmap1(2*m,:),'linewidth',8) ;
                        
                        freezeColors ;
                        hold on

                    end
                
                    ylim([0 16]) ;
                    xlim([0 t(end)*1.2]);   
                    set(H_6,'box','on','XTickLabel',[],'XTick',[],'YTickLabel',[],'YTick',[]) 
                    title('annotation','fontsize',font_large) ;
                    HH = legend(' EN-B', ' UH-R',' UH-L', ' PR-R',' PR-L',' LM-R',' LM-L') ;
                    set(HH,'fontsize',font_large,'location','east');


                end
  
            end

            figure(F1)
            
          % show cursor and move/close figure
            k = 1 ;
            
            while k > 0
                
                [A,~,B] = ginput(1) ;
                
                if B == 3
                    
                     k = 0 ;
                     close all ;
                     
                else
                
                    if A > 0

                        for l = 1:6

                            eval(sprintf('subplot(H_%g);',l));
                            plot([A A],[0 100],'-.k','linewidth',2) ;

                        end

                    else

                        k = 0 ;
                        set(F1, 'Position', [0.0919   -0.6633    0.8000    0.6025]) ;

                    end
                    
                end               
              
            end
            
        end
  
    end
    
     h=gcf;
    set(h,'PaperOrientation','landscape');
    set(h,'PaperUnits','normalized');
    set(h,'PaperPosition', [0 0 1 1]);
    export_fig(h, ['output_example' '.pdf']) ;
    
   %clearvars -except data info ;
    
%% plot annotation per pp

    clearvars -except data info ;
    close all
    clc;
  
    for i = 2
        
        actor = info.actors(i,:) ;
        
        eval(sprintf('F1 = figure(''name'',''pp%s'',''numbertitle'',''off'',''visible'',''off''); ', actor(3))) ;  
        font_large  = 12 ;
        font_medium = 10 ;
        font_small  = 8  ;
        back_color = [1 1 1] ; 
        
        for j = 1:12 
            
            trial = eval(sprintf('info.trials_rank_1.p_%s(j);', actor(3) )) ;
            eval(sprintf('trial_naam = data.p%s.t%g.titel;',actor(3),trial));  
  
            HH = subplot(3,4,j) ;
            set(HH,'color',back_color) ;
            hold on ;   

            cmap1 = hsv(14);
            EPs(1:100,1:7) = zeros ;

            for m = 1:7

                EP = info.EPs(m,:) ;

                eval(sprintf('%s = data.p%s.t%g.annotation.%s;',EP,actor(3),trial,EP ));
                stukjes(m) = eval(sprintf('size(%s.start_stop,1);'...
                ,EP  ));          

                if stukjes(m) > 0

                    for stukje  = 1:(0.5 * (stukjes(m)))

                        eval(sprintf('EPs(round(100 * %s.start_stop(stukje*2-1)):round(100 * %s.start_stop(stukje*2)), m) = 2*m;'...
                        ,EP,EP  ));   
                        eval(sprintf('x = (round(100 * %s.start_stop(stukje*2-1)):round(100 * %s.start_stop(stukje*2)));'...
                        ,EP,EP   ));   

                        y(1:numel(x)) = 2*m;

                        plot(x,y,'color',cmap1(2*m,:),'linewidth',8) ; 
                        clear x y
                        hold on

                    end

                end

                freezeColors ;
                hold on

            end

            set(gca, 'box', 'on') ;
            set(gca,'ytick',2:2:14) ;
            set(gca,'YTickLabel',lower(info.EPs),'Fontsize',font_large) ;
            set(gca,'XTick',[]) ;
            set(gca,'Ticklength',[0 0]) ;
            set(gca,'YColor','k')
            ylim([0 16]) ;
            xlim([0 100]);
            title(trial_naam,'interpreter','none','Fontsize',font_large)

        end
        
        h=gcf;
        set(h,'PaperOrientation','landscape');
        set(h,'PaperUnits','normalized');
        set(h,'PaperPosition', [0 0 1 1]);
        export_fig(h, [actor '.pdf']) ;

        open ([actor '.pdf'])
        
    end
    
    
